# Supplementary material for: LAT, HOXD3 and NFE2L3 identified as novel DNA methylation-driven genes and prognostic markers in human clear cell renal cell carcinoma by integrative bioinformatics approaches
Source: J Cancer. 2019 Oct 22;10(26):6726–37. doi: 10.7150/jca.35641 (PMC6856894; doi:10.7150/jca.35641)
Supplement: Supplementary file 2 — Supplementary table S2. [file jcav10p6726s2.xlsx]

## Sheet: DNA methylation-driven genes
Table S1. The lists of genes were used to the subsequent research
gene	normalMean	TumorMean	logFC	pValue	adjustP	cor	corPavlue
AC005498.3	0.0392908	0.208054	2.40469	1.01e-52	2.22e-50	-0.40259	6.15e-14
ZNF492	0.0350877	0.144566	2.04269	3.15e-53	6.91e-51	-0.448277	2.84e-17		hypermethylated
ZNF471	0.073821	0.210968	1.51492	3.58e-50	7.83e-48	-0.593959	5.44e-32		hypomethylated
HIST3H2A	0.0592284	0.141196	1.25334	1.75e-27	3.83e-25	-0.353073	7.41e-11
ZNF582	0.0882731	0.193765	1.13426	6.16e-58	1.35e-55	-0.491348	6.52e-21
AC009506.1	0.082277	0.16755	1.02603	1e-48	2.2e-46	-0.395008	1.97e-13
ZNF454	0.122573	0.245333	1.0011	5.31e-57	1.16e-54	-0.433228	4.06e-16
ZNF382	0.0516549	0.0978415	0.92154	1.68e-10	3.69e-08	-0.50077	8.85e-22
TACSTD2	0.166583	0.295513	0.82698	8.53e-39	1.87e-36	-0.369256	8.32e-12
ZNF577	0.205403	0.332915	0.696697	5.08e-51	1.11e-48	-0.538144	1.7e-25
MAL	0.202477	0.314666	0.636059	1.86e-46	4.07e-44	-0.353965	6.59e-11
HOXD10	0.213396	0.325236	0.60795	4.47e-57	9.79e-55	-0.364073	1.7e-11
HOXA-AS3	0.31815	0.484803	0.607692	1.29e-65	2.82e-63	-0.405771	3.74e-14
ZNF300P1	0.228474	0.341587	0.580219	2.4e-53	5.25e-51	-0.453099	1.18e-17
ZNF208	0.213278	0.314699	0.561236	4.57e-47	1e-44	-0.462915	1.88e-18
ZNF300	0.241545	0.353315	0.548664	9.88e-48	2.16e-45	-0.443341	6.89e-17
RAB25	0.274413	0.400372	0.544992	4.57e-57	1e-54	-0.696255	7.4e-48
PABPC1P4	0.322367	0.468072	0.538026	4.81e-40	1.05e-37	-0.327307	1.88e-09
HOXA-AS2	0.331908	0.465408	0.487715	3.12e-54	6.83e-52	-0.393452	2.5e-13
USP44	0.329767	0.461459	0.484757	5.28e-57	1.16e-54	-0.319485	4.74e-09
ZNF418	0.186771	0.26022	0.47846	4.25e-40	9.3e-38	-0.515848	3.18e-23
HOXB6	0.626141	0.869899	0.474362	5.41e-55	1.18e-52	-0.575066	1.18e-29
HOXB-AS3	0.305063	0.420311	0.46235	4.18e-57	9.16e-55	-0.555673	2.1e-27
GGT6	0.435914	0.598535	0.457391	7.58e-58	1.66e-55	-0.319006	5.02e-09
HOXA7	0.268226	0.365482	0.446354	3.94e-34	8.64e-32	-0.416663	6.53e-15
CCDC8	0.337229	0.457053	0.43863	2.4e-30	5.26e-28	-0.737464	2.56e-56
TMPRSS3	0.520239	0.685928	0.398882	1.42e-54	3.11e-52	-0.515094	3.77e-23
ZNF503-AS2	0.348398	0.457333	0.392511	4.68e-54	1.02e-51	-0.480848	5.61e-20
RXFP4	0.427897	0.561041	0.390842	3.42e-38	7.5e-36	-0.355043	5.72e-11
KRTCAP3	0.443598	0.580926	0.389103	2.88e-28	6.3e-26	-0.584847	7.63e-31
HOXD3	0.325346	0.423887	0.381708	2.58e-42	5.64e-40	-0.469247	5.57e-19
AIF1L	0.357533	0.465705	0.381339	2.23e-61	4.89e-59	-0.354711	5.97e-11
PRR15L	0.402084	0.521139	0.374173	4.46e-56	9.76e-54	-0.476439	1.36e-19
ANGPTL1	0.568766	0.736154	0.372173	1.43e-45	3.13e-43	-0.453309	1.13e-17
HOXB2	0.171013	0.219698	0.361421	2.78e-12	6.09e-10	-0.378237	2.34e-12
CLDN8	0.658191	0.840248	0.35231	1.97e-49	4.32e-47	-0.442763	7.64e-17
HOXA2	0.434082	0.553782	0.351351	2.33e-24	5.11e-22	-0.352372	8.13e-11
CLDN16	0.377784	0.476184	0.333958	6.71e-45	1.47e-42	-0.402658	6.09e-14
CNKSR1	0.417096	0.523293	0.327239	2.21e-48	4.84e-46	-0.658966	2.37e-41
BCAM	0.413502	0.517155	0.322704	8.11e-61	1.78e-58	-0.499619	1.13e-21
HOXB-AS2	0.453859	0.566811	0.320623	8.63e-46	1.89e-43	-0.403759	5.13e-14
ESRP2	0.193789	0.241717	0.318828	7.75e-28	1.7e-25	-0.369126	8.47e-12
CKMT2	0.500693	0.623966	0.317542	2.16e-41	4.72e-39	-0.412749	1.23e-14
HTR2B	0.498114	0.61277	0.298869	5.53e-54	1.21e-51	-0.354021	6.54e-11
HOXA9	0.370482	0.44892	0.277056	3.92e-05	0.008579	-0.53334	5.42e-25
SLC19A2	0.672014	0.808072	0.265992	6.88e-48	1.51e-45	-0.350207	1.08e-10
NR0B2	0.579212	0.68847	0.249302	6.9e-53	1.51e-50	-0.445684	4.53e-17
HOXA10-AS	0.135446	0.160604	0.245791	0.000143658	0.0314612	-0.504615	3.85e-22
RBBP8NL	0.623948	0.737653	0.241516	2.98e-56	6.52e-54	-0.464675	1.34e-18
HSPB7	0.718658	0.849607	0.241489	1.86e-56	4.08e-54	-0.490766	7.36e-21
PROM2	0.694548	0.818003	0.236033	2.4e-59	5.26e-57	-0.69734	4.63e-48
ANXA9	0.6156	0.724334	0.234663	7.43e-53	1.63e-50	-0.42013	3.7e-15
RGPD2	0.362895	0.424682	0.226829	1.28e-11	2.8e-09	-0.343397	2.59e-10
CLDN19	0.622915	0.72439	0.21773	4.42e-60	9.69e-58	-0.537296	2.09e-25
DCAF12L1	0.429364	0.495715	0.207307	1.11e-06	0.000243783	-0.534982	3.66e-25
WWC2-AS2	0.606987	0.697501	0.200529	2.12e-11	4.65e-09	-0.455629	7.38e-18
TMEM37	0.180302	0.156565	-0.203655	2.89e-22	6.32e-20	-0.404343	4.68e-14
ZNF888	0.780164	0.673827	-0.2114	4.06e-16	8.88e-14	-0.408092	2.59e-14
XAF1	0.36307	0.312452	-0.216614	5.28e-11	1.16e-08	-0.385206	8.52e-13
SLC39A5	0.598268	0.511447	-0.226206	4.38e-29	9.59e-27	-0.490484	7.8e-21
LAT	0.697173	0.593897	-0.231305	5.02e-36	1.1e-33	-0.351766	8.8e-11
HIF1A-AS2	0.244074	0.207247	-0.235969	2.29e-21	5.01e-19	-0.362529	2.1e-11
FMO2	0.517399	0.439185	-0.236447	3.96e-23	8.68e-21	-0.491614	6.17e-21
SIRPA	0.77646	0.652313	-0.251349	1.24e-61	2.71e-59	-0.524872	4.01e-24
TRAF3IP3	0.760762	0.635678	-0.25915	9.15e-49	2e-46	-0.535159	3.5e-25
OSM	0.678543	0.56656	-0.260212	3.58e-36	7.84e-34	-0.350854	9.91e-11
IL2RG	0.608497	0.506168	-0.265635	6.07e-27	1.33e-24	-0.502055	6.71e-22
TM4SF18	0.242462	0.201669	-0.265771	2.16e-16	4.72e-14	-0.327175	1.91e-09
ARHGAP30	0.599928	0.497318	-0.270619	8.35e-50	1.83e-47	-0.534243	4.37e-25
TRAV36DV7	0.881205	0.730158	-0.271268	1.07e-45	2.34e-43	-0.383921	1.03e-12
LCP2	0.606387	0.501893	-0.272861	2.34e-55	5.13e-53	-0.350413	1.05e-10
ADORA2A-AS1	0.419343	0.345579	-0.279115	2.68e-28	5.88e-26	-0.556413	1.73e-27
SLC17A3	0.767611	0.631621	-0.281315	5.43e-43	1.19e-40	-0.379655	1.91e-12
SLAMF7	0.472973	0.387949	-0.285889	2.46e-43	5.39e-41	-0.377354	2.66e-12
GRAP2	0.602071	0.491375	-0.293109	1.62e-44	3.56e-42	-0.353159	7.33e-11
MOB3A	0.68605	0.55977	-0.29348	1.14e-62	2.5e-60	-0.411758	1.44e-14
SMYD4	0.744277	0.604435	-0.300251	1.09e-55	2.39e-53	-0.410126	1.88e-14
IRX3	0.176672	0.143277	-0.302264	1.99e-42	4.36e-40	-0.365794	1.34e-11
TRAF1	0.557932	0.451855	-0.304228	1.19e-50	2.6e-48	-0.411529	1.5e-14
C11orf21	0.662641	0.53598	-0.306048	2.69e-54	5.9e-52	-0.329302	1.48e-09
NOSTRIN	0.43101	0.345962	-0.317107	2.71e-43	5.94e-41	-0.62023	1.64e-35
LUCAT1	0.58765	0.467171	-0.331008	8.35e-62	1.83e-59	-0.408763	2.33e-14
SLC9A3R1	0.555396	0.440608	-0.334021	9.46e-40	2.07e-37	-0.423805	2.01e-15
ACSM5	0.571184	0.452297	-0.336688	9.02e-50	1.98e-47	-0.479942	6.74e-20
TINAG	0.555128	0.439375	-0.33737	1.52e-44	3.32e-42	-0.328729	1.59e-09
NNMT	0.491575	0.387646	-0.342671	9.17e-66	2.01e-63	-0.325576	2.32e-09
BHMT	0.442439	0.345613	-0.356323	6.85e-39	1.5e-36	-0.402743	6.01e-14
SLC10A5	0.695809	0.535782	-0.377047	2.12e-14	4.64e-12	-0.417994	5.25e-15
MIR210HG	0.614661	0.472848	-0.378413	3.48e-39	7.62e-37	-0.427886	1.01e-15
VEGFA	0.478357	0.365212	-0.389353	8.92e-53	1.95e-50	-0.593252	6.7e-32
ABHD11-AS1	0.443268	0.336646	-0.396946	5.71e-47	1.25e-44	-0.429699	7.43e-16
SLAMF8	0.459314	0.34595	-0.408916	3.36e-61	7.37e-59	-0.500481	9.42e-22
TNFAIP6	0.86498	0.650911	-0.410208	9.99e-62	2.19e-59	-0.393002	2.67e-13
LGALS12	0.556005	0.415049	-0.421816	4.69e-64	1.03e-61	-0.599411	1.08e-32
HHLA2	0.411748	0.304445	-0.435581	1.82e-53	3.99e-51	-0.491364	6.5e-21
SLC16A3	0.503201	0.371276	-0.438644	6.64e-65	1.45e-62	-0.392855	2.73e-13
ADAM28	0.500151	0.364316	-0.457172	1.25e-46	2.74e-44	-0.385411	8.27e-13
AQP1	0.495492	0.35817	-0.468218	2.07e-37	4.54e-35	-0.550353	8.18e-27
TMEM173	0.320153	0.230514	-0.47391	7.54e-32	1.65e-29	-0.595076	3.91e-32
NFE2L3	0.362617	0.26098	-0.474507	3.69e-60	8.07e-58	-0.55483	2.61e-27
CNDP2	0.256594	0.183689	-0.482227	2.96e-59	6.49e-57	-0.317082	6.27e-09
SHMT2	0.512173	0.366373	-0.483321	2.33e-57	5.1e-55	-0.535357	3.34e-25
RARRES3	0.456024	0.326184	-0.483424	6.48e-65	1.42e-62	-0.359268	3.26e-11
TNFSF10	0.469854	0.334729	-0.489221	1.48e-61	3.24e-59	-0.393692	2.41e-13
IFI16	0.371948	0.260564	-0.513464	4.42e-55	9.68e-53	-0.506383	2.62e-22
BST2	0.536082	0.371981	-0.527226	8.64e-52	1.89e-49	-0.435217	2.88e-16
CASS4	0.555464	0.374752	-0.567756	3.81e-53	8.34e-51	-0.366504	1.22e-11
RDH5	0.521494	0.351814	-0.567836	2.59e-44	5.66e-42	-0.350966	9.77e-11
LINC01315	0.302588	0.198629	-0.607277	6.51e-58	1.43e-55	-0.376333	3.07e-12
MTHFR	0.299024	0.181422	-0.720913	3.36e-52	7.36e-50	-0.422856	2.35e-15
TAGLN2	0.236147	0.13612	-0.79481	6.32e-68	1.38e-65	-0.369521	8.02e-12
LINC00944	0.337335	0.191256	-0.818677	1.56e-56	3.41e-54	-0.397949	1.26e-13

## Sheet: Univariate Cox 
gene	HR	z	pvalue
ELF5	1.02686	0.524188	0.600148
TMEM238L	0.9572	-0.564398	0.572484
AP005432.2	1.02495	0.321755	0.747638
ESRRB	0.991658	-0.131952	0.895023
ACPP	0.966922	-0.483961	0.628414
MFSD4A	0.582463	-5.41227	6.22e-08
SIM2	1.39859	4.33655	1.45e-05
AC019080.1	0.936727	-0.364892	0.715192
ADGRF3	1.05265	0.517578	0.604752
AL031726.1	0.884309	-1.30732	0.191104
GPC5	1.06734	1.17928	0.238286
KCNJ10	1.01842	0.390659	0.696049
MYLK3	0.858476	-1.88218	0.0598112
IRX2	1.03036	0.495426	0.620299
HSPA2	0.988266	-0.136457	0.89146
DDN	1.07704	1.38859	0.164959
AC090709.1	1.38115	2.56098	0.0104376
CALB1	0.952511	-1.00549	0.314661
ATP1A1	0.53871	-4.36359	1.28e-05
ENPP6	0.959871	-0.612385	0.540283
LINC01762	0.957657	-0.599253	0.549004
AP000696.1	1.15379	2.12437	0.0336391
SLC4A11	1.08281	0.950197	0.342012
MTURN	0.674488	-3.56747	0.000360449
TRPV6	0.995048	-0.0756292	0.939714
AC023421.1	0.96052	-0.563107	0.573362
SLC12A1	0.963928	-1.17744	0.23902
FGF1	0.837855	-2.6121	0.00899873
RBP2	0.926246	-0.821028	0.41163
GSTM3	0.88231	-1.54864	0.121467
AL139280.1	1.07394	0.942461	0.345957
SLC4A8	1.43676	2.93551	0.00333
FECH	0.492349	-4.43287	9.3e-06
AC073172.1	1.08805	0.956804	0.338666
HYKK	1.04204	0.207721	0.835447
LINC01020	0.792894	-2.82575	0.00471708
DUSP9	1.13649	3.61415	0.000301331
AC009035.1	1.20693	1.09473	0.273637
CLUL1	0.9434	-0.665391	0.505801
LINC01378	1.30042	2.04933	0.0404303
HS6ST2	1.08102	1.67131	0.0946604
CLDN16	1.00628	0.130663	0.896042
SLC14A2	1.08264	1.37568	0.168922
AC007993.2	1.01028	0.0960375	0.923491
AC105384.1	1.24263	2.5693	0.0101905
UNCX	0.934372	-0.503898	0.614333
ARMH4	0.848332	-1.93203	0.0533563
WNK4	1.03338	0.533864	0.593435
AC079310.1	1.07531	0.376371	0.706641
ACSF2	1.12427	1.31312	0.189143
EGF	0.968851	-0.651141	0.514955
LINC02437	0.958483	-0.515632	0.606111
AC112243.1	1.01094	0.114567	0.908788
LINC01571	0.990476	-0.103664	0.917436
AC092078.2	0.954225	-0.411114	0.680989
CNTD2	1.23541	3.68272	0.000230756
RANBP3L	0.883319	-1.98023	0.0476773
LINC02410	0.657821	-2.25755	0.0239735
SIAH3	1.0823	1.14022	0.254196
WNT8B	1.03983	0.492886	0.622093
ATP12A	0.947519	-0.978661	0.327747
AC006441.4	0.98218	-0.216311	0.828746
HS6ST1	0.751345	-1.98325	0.0473395
CPNE6	0.796357	-2.96039	0.00307247
NOS1	0.861999	-2.45593	0.0140519
AC068631.1	1.16487	2.27168	0.0231057
AC092078.1	1.15003	0.848812	0.395986
PLA2R1	0.970819	-0.363552	0.716193
ERMP1	0.560538	-4.27164	1.94e-05
NHLRC4	0.87738	-1.28338	0.19936
WNT9B	0.777417	-4.13197	3.6e-05
USP44	0.868804	-1.52372	0.127579
KLHL14	0.946157	-0.835658	0.403347
LINC02172	1.16644	1.53437	0.124938
AC005165.1	1.03786	0.388867	0.697375
AC016526.1	1.00265	0.0179614	0.98567
SFRP1	0.899588	-2.14135	0.0322456
AC023794.4	1.16789	1.75795	0.0787567
C13orf42	1.0063	0.0479863	0.961727
SH3GL3	1.28981	4.50087	6.77e-06
GP2	1.04848	0.869417	0.384619
RNF212B	0.888767	-1.5039	0.132606
ALDH6A1	0.589916	-5.9902	2.1e-09
AC023154.1	1.03266	0.542688	0.587345
PROX1	1.12347	1.89645	0.0579008
TMEM45B	0.934928	-1.07409	0.282784
PVT1	1.5066	3.36877	0.000755053
AC124017.1	1.11449	1.88131	0.0599298
SOST	0.876677	-2.2161	0.0266844
AC097066.1	0.793012	-0.8307	0.406143
TCF21	0.878759	-2.26482	0.0235236
LINC01055	0.930068	-1.29231	0.196248
UPP2	0.907585	-1.37675	0.168589
KCNJ1	0.950521	-1.267	0.205154
CLDN19	0.993184	-0.190709	0.848753
AL049838.1	1.02436	0.312313	0.754803
NT5C1A	0.863464	-1.4489	0.147367
CHP2	1.11618	1.61884	0.105483
LGI2	1.03045	0.375793	0.707071
COBLL1	0.598735	-3.60039	0.000317741
AC007906.2	0.899608	-1.54936	0.121296
CCNI2	1.0792	0.85333	0.393477
LINC02149	0.614115	-2.09944	0.0357784
CLIC5	0.709547	-5.50847	3.62e-08
SLC28A2	1.06223	0.712112	0.476395
NPHS1	0.964305	-0.912223	0.361651
PRR15	0.88793	-1.81728	0.0691736
DBT	0.393315	-5.25571	1.47e-07
AC079340.2	1.10345	0.885735	0.37576
SRGAP3	0.941308	-0.562695	0.573643
HCRTR2	1.01995	0.141707	0.887311
ERVMER34-1	1.018	0.343215	0.731437
LINC02568	0.96919	-0.336165	0.736746
WSPAR	1.38662	1.87948	0.0601789
AKAP3	0.687471	-3.55698	0.000375148
CACNA2D2	0.786179	-1.90919	0.056237
TMEM178A	1.2033	2.68522	0.00724829
LINC01543	1.04756	0.59952	0.548826
SFXN2	0.604151	-3.80933	0.000139342
ABAT	0.678981	-4.22307	2.41e-05
KCNE1B	0.925743	-0.778324	0.436378
ABCA4	1.09689	1.51093	0.130806
LINC01555	0.906888	-0.856263	0.391852
SLC16A5	1.0325	0.373881	0.708493
PRDM16	0.792033	-3.59772	0.000321017
PRKAR2B	1.19671	1.55065	0.120986
CPAMD8	0.729602	-3.15964	0.00157967
FAM171A1	0.757834	-2.68593	0.00723281
AL023806.1	0.990083	-0.0891422	0.928969
AC093627.7	0.933204	-1.00319	0.315769
XPNPEP2	0.949705	-1.16111	0.245598
TPPP2	1.03723	0.450153	0.6526
EFHD1	0.763977	-3.26041	0.00111251
CRHBP	0.76258	-4.0541	5.03e-05
CASR	0.907291	-2.70995	0.00672936
AC011239.2	0.880332	-1.63022	0.103055
AC073336.1	1.66064	1.79344	0.0729023
TCF24	1.19938	2.50321	0.0123072
FLRT1	1.1763	2.41297	0.0158231
EYA4	0.948866	-0.955453	0.339349
SLC7A8	0.906949	-1.33304	0.182517
SEMA6D	0.7152	-4.42492	9.65e-06
AC008264.2	0.971235	-0.288467	0.77299
CYP27B1	1.20681	2.86975	0.00410799
FAM81A	1.03978	0.367088	0.713554
PTPRO	0.895274	-1.27438	0.20253
RALBP1	0.500856	-4.60473	4.13e-06
AC016526.3	1.02076	0.197828	0.843179
IRX1	0.931628	-1.13208	0.257599
SLC5A7	1.019	0.245197	0.806304
TMEM52B	0.918059	-1.57819	0.114523
UXS1	0.525117	-3.04996	0.00228874
EMX1	0.842424	-2.75447	0.00587868
FOXCUT	1.0307	0.419695	0.674708
LINC00864	0.97475	-0.363801	0.716007
CYFIP2	0.571678	-8.24717	1.11e-16
LMO3	1.14502	2.05708	0.0396784
NUDT4	0.678474	-3.02744	0.00246638
SLC20A2	0.564552	-2.98359	0.00284888
AC100860.1	0.791512	-1.85027	0.0642739
TNNT2	0.990814	-0.1813	0.856132
HADH	0.443361	-4.59357	4.36e-06
SEMG2	0.967476	-0.229898	0.818171
CALML3	1.01139	0.228724	0.819083
C4orf54	1.04819	0.854686	0.392725
RASL11B	1.02093	0.404346	0.685958
LYPLAL1-DT	0.70831	-3.90631	9.37e-05
AC027309.1	0.800748	-1.90103	0.0572986
AL158847.1	0.97968	-0.212455	0.831752
KCNK13	1.00148	0.0172052	0.986273
FAM215A	1.082	0.78611	0.431803
PRR35	0.980026	-0.335364	0.73735
ACAA1	0.799468	-1.48217	0.138294
AIF1L	0.811899	-3.76326	0.00016771
ABHD17C	1.02659	0.198151	0.842927
TRPV5	0.986072	-0.202839	0.839261
PAQR7	0.85099	-1.06941	0.284883
PLCL1	0.670596	-5.21326	1.86e-07
SLC25A5-AS1	0.897932	-0.661705	0.50816
SLC5A2	0.921244	-1.60155	0.109255
CCDC181	1.08132	1.0631	0.287734
MECOM	0.793112	-2.43847	0.0147496
RNF150	0.906674	-1.54561	0.122198
EHF	0.99692	-0.076195	0.939264
SLC15A2	1.02761	0.356939	0.721137
AQP2	0.971086	-1.03707	0.299705
ASS1	0.943972	-0.691558	0.489215
TMEM164	1.06394	0.336772	0.736289
FOXC1	0.911226	-0.889709	0.373622
ANXA9	0.685643	-2.94698	0.0032089
EDDM3A	1.03452	0.382442	0.702134
COL4A6	1.03811	0.68602	0.4927
MRO	0.788887	-3.06059	0.00220902
ERICH4	0.854616	-2.35603	0.0184713
DDB2	0.68501	-2.38686	0.0169929
AGBL4	0.748994	-3.42211	0.000621366
UMOD	0.981441	-0.71355	0.475506
PIP4K2C	0.724022	-1.85138	0.0641143
AC022039.1	0.626504	-1.04473	0.296148
MYOZ2	1.02365	0.302671	0.762141
SERPINA5	1.07172	1.8616	0.0626598
AL359317.2	1.0435	0.426448	0.669781
ACY1	0.869048	-1.21433	0.224623
IYD	0.844928	-4.21384	2.51e-05
TRPM6	0.908344	-1.20642	0.227655
AC021491.4	1.03589	0.415399	0.67785
NOL3	1.06723	0.593191	0.553053
WNK1	0.745472	-1.80452	0.0711501
AL606760.1	0.713735	-2.83688	0.00455572
LINC00982	0.926747	-1.57201	0.115948
EPB41L5	0.573918	-4.62929	3.67e-06
SLC22A8	0.832271	-4.76451	1.89e-06
AK3	0.558884	-3.25638	0.00112844
AC022390.1	0.858363	-1.47522	0.140153
PTPN13	0.742072	-3.21852	0.00128853
FAM167A	1.10338	1.64575	0.0998146
SUCLG1	0.67689	-2.03196	0.0421573
MUC15	1.01987	0.52911	0.596729
AC112198.2	0.999976	-0.000279082	0.999777
C2orf71	1.00548	0.0693231	0.944732
BTG2	0.638284	-3.55202	0.00038229
MTOR	0.586889	-2.5644	0.0103355
PCK2	0.704751	-3.12059	0.00180489
ZNF503	0.85119	-1.22282	0.221398
AVPR2	0.858545	-2.40887	0.016002
LINC00551	0.796726	-3.54785	0.000388392
AC104667.1	0.873395	-1.64702	0.0995532
CADPS2	0.506172	-5.71348	1.11e-08
FAM19A4	1.0993	0.917222	0.359027
HPD	0.966482	-0.832722	0.405001
GADL1	1.0186	0.291427	0.770725
CARMIL1	0.689612	-3.05209	0.00227257
DIO1	0.947968	-0.940658	0.34688
CNP	1.39375	1.59064	0.111691
REEP6	1.14505	1.86098	0.0627475
C1orf226	0.885666	-1.45751	0.144976
AC107220.1	0.999354	-0.00270878	0.997839
NOS1AP	0.825129	-2.54548	0.0109128
PTGER1	1.1394	3.18233	0.00146093
KCNK10	0.816024	-3.01879	0.00253787
PTH1R	0.827027	-3.39649	0.000682564
SLC47A2	0.870029	-2.36438	0.01806
ZNF44	0.743921	-1.44305	0.149007
ZFHX2	0.993132	-0.0493686	0.960626
AC008771.1	1.07588	0.537517	0.590911
LINC02121	0.801204	-1.64275	0.100435
ACADSB	0.507602	-6.13167	8.7e-10
RAB11FIP4	0.670962	-3.8825	0.000103387
CASZ1	0.819883	-1.70223	0.0887116
DEGS2	0.854975	-2.29283	0.0218576
AC062015.1	1.20976	1.72407	0.0846957
AC005616.1	1.10563	0.674107	0.500243
HELT	0.926702	-0.577747	0.563435
ASB15	1.09594	1.63414	0.102229
PPP2R2B	1.00308	0.0340216	0.97286
HOXD8	0.612886	-4.33844	1.43e-05
LINC00443	0.751762	-2.71693	0.00658913
MPP7	0.632532	-4.67459	2.95e-06
OPHN1	0.635032	-3.62698	0.000286755
TMEM207	0.883391	-1.61492	0.106329
PCDH9	0.993524	-0.105478	0.915996
COL26A1	1.08955	1.90758	0.056446
NIPAL1	0.751454	-3.48009	0.00050125
KLRG2	1.0978	1.92243	0.0545522
F11-AS1	0.884674	-2.18386	0.0289728
SPAG4	1.0675	0.602605	0.546771
EPCAM	0.878789	-2.25781	0.0239577
TYRO3	1.37561	2.67677	0.00743358
AC012123.1	1.15816	2.14083	0.0322878
STRA6	1.17524	3.09935	0.00193945
PAPPA	0.942415	-0.895927	0.370292
S100A2	1.09146	1.47777	0.13947
NAT8L	0.993851	-0.123756	0.901509
TFAP2B	0.991223	-0.211896	0.832188
USP46-AS1	0.65271	-2.83218	0.00462317
SPTB	0.941324	-0.859858	0.389867
VSIG8	1.05872	0.726298	0.467656
PLS3-AS1	1.06643	0.807617	0.419311
GPC3	1.02377	0.417477	0.676329
TNNI1	0.951828	-1.14408	0.252592
AC117513.1	1.1417	1.6522	0.0984948
HNF4A-AS1	0.892219	-1.75063	0.0800092
EPM2A	0.506392	-4.2023	2.64e-05
SLC48A1	0.732935	-1.85167	0.0640738
RAG2	1.08135	0.728051	0.466582
SLC25A33	0.858148	-1.09898	0.271775
ARHGEF39	1.46628	2.67836	0.00739837
DCAF11	0.478559	-3.8487	0.000118747
NRK	1.0066	0.149746	0.880965
DNAJC11	0.661935	-2.5732	0.0100762
FAM222A	1.04205	0.505385	0.613289
DTX1	1.28006	2.69424	0.00705502
LINC01976	1.03416	0.336865	0.736219
AC079385.3	1.21324	1.772	0.0763951
AMPH	1.11618	1.35196	0.176387
DPEP1	0.887862	-2.78466	0.00535831
AFAP1L2	0.906574	-0.856961	0.391467
LINC01983	1.00993	0.10696	0.914821
AC007993.1	1.3794	3.5685	0.000359037
CST9	1.095	0.729602	0.465633
SUSD4	1.1623	3.0582	0.00222668
IRF2BPL	0.870396	-0.881799	0.377885
EGLN3	0.87501	-2.18192	0.0291152
NAV2	0.879712	-0.842214	0.399668
AL121987.1	1.18711	1.26748	0.204982
GATA3	1.06456	1.00594	0.314446
OR10AB1P	1.06135	0.665585	0.505677
SLC26A4	0.782728	-2.38557	0.0170529
USP46	0.743604	-1.71132	0.0870213
NYAP1	1.23851	2.3255	0.0200451
PPM1K	0.881296	-0.834936	0.403754
SPTBN2	1.08572	2.02567	0.0427981
HECW1	0.988702	-0.233864	0.81509
MAP6	0.871765	-1.75273	0.0796483
KLHL13	0.664079	-3.97076	7.16e-05
SAP30	1.06421	0.449792	0.652861
RTCA-AS1	0.78361	-1.97816	0.0479106
SLC14A1	0.790583	-3.68423	0.000229399
LINC02038	0.815169	-3.40148	0.000670213
AC078883.1	0.955361	-0.265549	0.790586
LZTS3	0.970628	-0.344246	0.730661
PEG3	0.74221	-3.39265	0.000692204
MAGI2	0.855669	-1.15528	0.247978
AC006960.2	0.985168	-0.124905	0.900599
AREL1	1.00739	0.0380002	0.969687
MRLN	0.933314	-0.893372	0.371658
AL391845.2	0.985836	-0.190986	0.848536
AC098934.2	0.885238	-1.43768	0.150526
AL110505.1	0.987542	-0.0667766	0.94676
AL022069.1	0.987763	-0.135468	0.892241
PNP	0.619755	-3.36336	0.000769998
NKD1	0.960009	-0.624406	0.532361
PP7080	0.93269	-0.735316	0.462147
PRMT6	0.764761	-1.50578	0.132123
CLDN14	1.21164	2.6621	0.00776559
KCTD8	0.814489	-2.51046	0.0120575
AC091965.1	0.840339	-1.94104	0.0522529
RPS24P17	0.99939	-0.00876624	0.993006
AC092813.2	1.10273	1.44457	0.14858
CACNA2D3	0.925241	-0.784579	0.4327
LDHB	0.832878	-1.17838	0.238645
ARHGAP24	0.507037	-6.4338	1.24e-10
LINC02381	1.13149	1.41587	0.156814
SORD	0.793231	-2.33081	0.0197636
TARID	0.955632	-0.634095	0.526019
ADGRV1	0.71052	-4.45709	8.31e-06
PDE1A	0.985876	-0.201725	0.840132
AL590560.1	0.966973	-0.313754	0.753708
AFM	0.847328	-3.90445	9.44e-05
PROZ	1.08496	1.43939	0.150041
SHBG	1.22533	2.1863	0.0287937
PEPD	0.638065	-3.62557	0.000288324
RNF43	0.772004	-3.93498	8.32e-05
C2orf15	0.813245	-1.83389	0.0666699
RASSF8	0.782105	-1.96599	0.0492999
MTMR10	0.332069	-5.61542	1.96e-08
SELENBP1	1.20181	1.30858	0.190676
C6orf52	0.995003	-0.0422728	0.966281
AL592546.1	1.23607	1.96645	0.0492471
OLFM3	0.941695	-0.58401	0.559214
FAM151A	0.868954	-3.0165	0.00255709
HOMER1	1.13638	1.39808	0.16209
ZNF488	1.11608	1.5729	0.115742
CROT	0.584879	-3.08849	0.00201176
CTH	0.876742	-1.14041	0.254114
VEGFA	0.946733	-0.699731	0.484095
LINC01159	0.813463	-2.67953	0.00737267
CA8	0.847734	-2.32346	0.0201543
SLC52A3	1.08803	1.36465	0.172363
DANCR	1.13023	0.897515	0.369444
OR7E91P	1.35797	2.9675	0.00300227
AC107057.1	1.20898	1.94555	0.0517093
MT1G	1.074	1.96235	0.0497213
NAALADL2	0.686928	-4.07145	4.67e-05
HILPDA	0.950278	-0.725228	0.468312
LINC00379	0.909869	-1.7334	0.0830242
ENTPD3	1.03988	0.631432	0.527758
DEPTOR	0.640142	-3.99044	6.59e-05
SLC16A1-AS1	1.80133	4.60728	4.08e-06
TNNC1	0.953947	-0.657998	0.51054
AL450313.1	1.31312	1.01857	0.308407
GABRD	0.878134	-2.10291	0.0354738
CLCNKA	1.07204	1.89847	0.0576343
ALAD	0.580191	-4.16008	3.18e-05
ST6GAL1	0.867636	-1.40877	0.158905
PTPN4	0.450407	-4.04319	5.27e-05
FMO5	0.787234	-2.47204	0.0134345
LOH12CR2	0.722942	-1.87848	0.0603161
AL110503.1	1.00822	0.0236275	0.98115
CDH16	0.762958	-5.82593	5.68e-09
MLKL	0.918521	-0.545153	0.585648
VIM	1.10604	0.767512	0.442777
FGD5-AS1	0.814355	-1.08794	0.276621
F11	0.871465	-3.1754	0.00149632
AC087045.3	0.911711	-1.52473	0.127326
H1F0	0.898757	-0.913454	0.361004
AL163932.1	0.720634	-2.29183	0.0219156
ACSL4	0.952358	-0.316389	0.751707
NICN1	0.874984	-0.633933	0.526125
LINC00652	1.32688	2.94246	0.00325621
SLC9A4	1.00168	0.0415283	0.966875
BPHL	0.502398	-4.58292	4.59e-06
MRPL33	0.922918	-0.304926	0.760422
VWA8-AS1	0.894163	-1.09477	0.273619
PARD3B	0.561131	-5.51456	3.5e-08
PRRG2	0.828249	-2.00431	0.0450371
ZNF425	0.679183	-2.47548	0.0133057
SLC25A35	1.29547	1.87703	0.0605134
NETO2	0.881935	-1.57468	0.115331
TTC21B-AS1	0.953321	-1.36361	0.172689
CCSER1	0.714688	-5.06199	4.15e-07
SLC16A3	1.10774	0.965142	0.334474
MARVELD2	0.790863	-3.28554	0.00101785
CDKN2A	1.3524	3.25809	0.00112163
SLC13A3	1.00552	0.140791	0.888035
C10orf55	1.45772	4.00959	6.08e-05
AL136040.1	1.04382	0.296356	0.766958
AC010655.2	1.03461	0.470701	0.637854
FAM3B	0.984487	-0.30867	0.757573
SLC25A25	0.782234	-2.41425	0.0157677
DARS-AS1	1.01186	0.116827	0.906997
TYRP1	1.05413	1.20845	0.226873
SPHK2	1.13775	0.672948	0.50098
HPCAL4	1.02113	0.462632	0.643628
NPHS2	0.964827	-1.02811	0.3039
ITLN1	0.970851	-0.427821	0.668781
AC010884.1	0.894918	-1.1344	0.256625
TGFBR3	0.624777	-4.82581	1.39e-06
KLK7	0.993027	-0.147177	0.882992
LILRB1	1.22029	1.63176	0.10273
AC091152.4	0.834974	-1.53452	0.124901
NUAK2	0.928496	-0.837479	0.402323
MYBPH	1.162	2.09097	0.0365304
KSR2	0.926595	-1.51518	0.129727
ACAD8	0.683077	-1.9311	0.0534706
ARHGAP22	1.59919	3.27475	0.00105755
NELL1	1.02783	0.738396	0.460274
RALYL	1.07113	1.59882	0.10986
LIN52	0.547122	-2.88392	0.00392759
ALDOB	0.848966	-4.8254	1.4e-06
CFAP74	1.01333	0.149237	0.881367
MCUR1	0.577734	-2.20343	0.0275643
AGAP2	1.29074	2.04832	0.0405291
DCXR	1.12708	1.10687	0.268351
PLXNB1	1.1169	0.83372	0.404439
PAFAH2	0.341833	-5.37461	7.67e-08
PDP2	0.584058	-2.8065	0.00500834
SPTSSB	1.08747	1.53582	0.124582
AL132780.1	1.23874	1.77999	0.0750775
GRIK2	1.16572	2.33259	0.0196699
AC022733.2	1.00474	0.0343945	0.972563
ACOT12	0.965865	-0.482258	0.629622
GGT6	0.937376	-1.72189	0.0850896
OVCH2	0.997471	-0.0523895	0.958218
ZHX3	0.519566	-4.12388	3.73e-05
AC097534.2	1.06508	0.628134	0.529916
PDHB	0.680644	-1.73579	0.0826006
RIPPLY1	1.08176	1.15196	0.249339
SSC4D	1.36138	3.58854	0.000332532
SLC2A12	0.944938	-0.803103	0.421915
NTNG1	1.10754	2.6427	0.00822485
AL359736.1	0.870317	-1.04195	0.297434
COL5A3	1.19875	2.07524	0.0379643
AMFR	0.835004	-0.97987	0.32715
CCDC186	0.638125	-3.87782	0.000105398
CTSV	1.01333	0.157027	0.875224
ESRRG	0.833222	-4.07685	4.57e-05
SORT1	0.757605	-2.38567	0.0170481
HSF4	1.08917	1.31266	0.189296
CLDN10	0.793278	-5.26614	1.39e-07
NDUFA4L2	0.96803	-0.630485	0.528377
SEMG1	1.09901	0.619456	0.535616
CTSLP1	1.04139	0.470107	0.638279
CXCR4	1.049	0.439301	0.660443
AC044810.2	1.05354	0.35182	0.724973
PGGT1BP1	0.732562	-2.52109	0.0116993
MIR210HG	1.10638	1.00803	0.31344
SLC9A3	0.919123	-1.96019	0.0499735
ST8SIA4	0.805332	-2.91403	0.00356791
AC060834.1	1.06612	0.692204	0.488809
KNG1	1.01066	0.352143	0.724731
CAB39L	0.572167	-4.45292	8.47e-06
VDAC2P3	0.946779	-0.50933	0.610521
FXYD4	0.961377	-1.02369	0.30598
P2RX7	0.965879	-0.332339	0.739633
AL357060.1	1.05997	0.413012	0.679598
ZNF395	0.710811	-3.78743	0.000152216
SCARB1	0.885416	-1.53627	0.124473
TKFC	0.685693	-2.40647	0.0161076
AC104590.1	1.21064	2.10387	0.0353894
TMEM74B	1.37711	3.9486	7.86e-05
TCAIM	0.369079	-4.36705	1.26e-05
CPEB3	0.577373	-3.43287	0.000597228
DACH1	0.82165	-2.77351	0.00554559
SEM1P1	0.936113	-0.621378	0.534351
CDKN2B-AS1	1.384	3.48086	0.000499801
SREBF2	0.576693	-2.99158	0.00277539
COL4A4	0.707908	-6.21469	5.14e-10
RAPGEF3	0.724718	-2.91183	0.0035932
AP000697.1	1.56984	4.86266	1.16e-06
STAMBPL1	1.01561	0.149814	0.880911
RHBDF2	1.36334	1.90753	0.0564518
SLC1A4	0.723382	-2.33411	0.0195902
ANGPTL4	0.972951	-0.470727	0.637836
LRRC2	1.05695	1.17075	0.241698
KIAA1522	0.946803	-0.379881	0.704033
MPP5	0.523052	-4.85604	1.2e-06
PDILT	1.06116	0.608157	0.543083
ADK	0.737743	-1.38776	0.165209
MRAP2	1.03422	0.635176	0.525314
POLR3B	0.808569	-1.13931	0.254572
ENOX1	0.837911	-1.6549	0.0979446
MTCP1	1.12017	1.16356	0.244601
EDA2R	0.749153	-3.6	0.000318221
NR1I3	0.947186	-0.326531	0.744023
ODF3B	1.28179	2.44196	0.0146077
WDR48	0.424513	-3.58822	0.000332938
CKM	1.28705	3.4671	0.000526106
SLC5A11	0.970404	-0.507964	0.611479
LINC00271	0.724778	-3.8125	0.00013757
SLC15A4	0.821817	-1.35231	0.176277
DGCR9	0.986072	-0.168048	0.866546
TMEM72	0.856225	-3.75088	0.000176217
BMPR1B-DT	1.22023	2.32504	0.0200698
ERBB2	0.615769	-3.90043	9.6e-05
SNRPN	0.586087	-3.17121	0.00151805
AC026369.2	0.909941	-1.26095	0.207328
DOK3	1.67793	4.26422	2.01e-05
GNB5	0.542268	-3.091	0.00199487
KCNJ12	0.957434	-0.571243	0.567835
HS6ST1P1	0.988433	-0.162985	0.87053
AC020633.1	1.05939	0.449585	0.65301
TUBB8P7	1.09674	1.19134	0.233519
SUOX	0.768987	-1.33797	0.180907
AL035604.1	0.991568	-0.0661695	0.947243
RASD1	0.891138	-1.73861	0.0821039
GAL3ST3	0.980572	-0.406552	0.684337
SLC34A3	0.942006	-1.20909	0.226629
PHKA2	0.899254	-0.865646	0.386684
AC138207.5	1.26507	1.80936	0.0703945
CYP4F2	0.988748	-0.303662	0.761385
PADI2	1.06489	0.785239	0.432313
AC019069.1	1.14157	1.43607	0.150982
NCCRP1	1.10687	1.4464	0.148066
HMGN1P17	1.14274	1.2979	0.194322
SCN7A	0.992378	-0.156662	0.875512
C5orf67	0.972143	-0.381555	0.702791
AL022069.2	1.04438	0.493631	0.621567
TREM2	1.14187	1.5905	0.111722
MYO3B	1.02715	0.602313	0.546966
VGLL1	0.976853	-0.368986	0.712138
IGSF10	1.03894	0.579263	0.562412
TTC36	1.0974	1.14602	0.251785
AP001207.3	1.01527	0.127174	0.898803
ANKRD34B	1.06746	1.13275	0.257319
DHRS11	1.04518	0.297063	0.766419
HLA-F	1.06163	0.514236	0.607087
AC010198.1	0.97427	-0.245675	0.805934
RRS1-AS1	0.805718	-2.34443	0.0190559
HOXB6	0.9744	-0.264282	0.791562
RASAL3	1.26308	1.91356	0.0556766
AL353152.1	0.933122	-0.879447	0.379159
FAM217A	1.07624	0.821038	0.411624
AL132639.2	0.861292	-1.09884	0.271839
KIF18BP1	1.01125	0.156465	0.875667
NUDT10	1.11138	1.66539	0.0958341
LINC02048	0.986045	-0.244347	0.806962
KRBA1	0.786903	-2.60288	0.00924446
PIPOX	0.887015	-2.07325	0.0381493
STC2	1.00321	0.0393415	0.968618
GALNT3	1.06584	0.92152	0.356779
AC106772.2	0.948624	-0.585739	0.558051
AQP3	0.90187	-1.44613	0.148141
RAET1E	0.726916	-3.2345	0.00121855
RASSF10	0.982904	-0.368251	0.712686
SULT2B1	1.18895	3.12256	0.00179284
GGACT	0.6969	-3.50279	0.000460417
OMA1	0.943704	-0.342882	0.731687
COLGALT1	2.30339	4.37413	1.22e-05
BCL9	0.630703	-2.54726	0.0108573
FBP1	0.748896	-4.39668	1.1e-05
MOGAT2	1.09208	1.55864	0.119081
MAGI3	0.727194	-3.02045	0.00252399
RAP1GAP	0.820662	-3.21376	0.00131011
CD40	0.984538	-0.101345	0.919276
HSPB7	0.996251	-0.0707223	0.943619
ZBED5-AS1	0.757906	-1.39953	0.161654
USP53	0.594599	-4.31104	1.62e-05
AL158817.1	1.14767	0.692771	0.488453
LIPH	1.06317	1.53694	0.124307
SCCPDH	0.726006	-1.74558	0.0808833
DGCR5	0.934793	-1.27387	0.20271
SEMA5B	0.835423	-3.29281	0.000991921
AC098934.1	0.913612	-1.11597	0.264434
DAG1	0.812569	-1.1974	0.23115
LINC00887	0.923856	-1.99072	0.046512
MEIOC	1.11057	0.765138	0.444189
CHL1	0.85092	-2.83557	0.00457445
FAM78A	1.06048	0.495664	0.620131
ENO2	1.24199	2.18583	0.0288284
LINC00845	0.618169	-4.7522	2.01e-06
MYO6	0.567474	-5.56147	2.68e-08
NDST3	1.09785	1.48136	0.13851
KLK6	0.964093	-0.849195	0.395773
DGKD	1.07371	0.528727	0.596995
TSPAN6	0.74607	-1.66476	0.0959599
HLA-F-AS1	0.876256	-0.706652	0.479782
AC024022.1	0.933246	-1.02427	0.305708
LINC02432	1.01232	0.185908	0.852517
PSMG3-AS1	0.655895	-2.53362	0.0112892
AC137834.2	1.17889	2.02859	0.0425005
RAP2C-AS1	0.595469	-3.93363	8.37e-05
HK2	1.01676	0.201031	0.840674
CXorf58	0.885542	-1.10647	0.268523
ARL4D	1.15271	1.93083	0.0535039
TOM1L2	0.56211	-3.32941	0.000870295
AC091965.4	0.870556	-1.55512	0.119918
AC027288.3	0.893496	-1.85822	0.0631379
PARVG	1.31911	2.50657	0.0121909
FMN2	1.05496	1.01602	0.309618
AP006296.1	0.685506	-3.68863	0.000225466
FER1L4	1.27659	4.0159	5.92e-05
PCCB	0.964052	-0.267773	0.788874
MBOAT2	0.943362	-0.499711	0.617279
PLAT	0.864294	-1.57513	0.115228
NAPEPLD	0.46772	-4.71058	2.47e-06
COL23A1	0.881534	-3.42718	0.000609891
HOXB9	1.14984	2.93137	0.0033747
AL391121.1	0.705709	-2.86407	0.0041823
DNMBP	0.406716	-4.57054	4.86e-06
BMP6	0.73834	-4.26042	2.04e-05
GAS6-AS1	0.95531	-0.608666	0.542746
SYT7	1.05196	0.899009	0.368648
TRPV2	1.18191	1.09956	0.271522
ERBB4	0.971733	-0.692429	0.488668
MAGI2-AS3	0.948228	-0.472885	0.636296
AL160286.3	1.24753	2.35952	0.0182987
FDX1	0.559681	-2.8919	0.00382919
P2RX2	1.0795	0.832422	0.405171
BCAM	0.843021	-1.83527	0.0664653
SUCLG2	0.528096	-3.89288	9.91e-05
SRL	0.61483	-5.11959	3.06e-07
KCTD1	0.992908	-0.0686238	0.945289
CA9	0.973879	-0.623575	0.532907
AL445985.1	0.906635	-1.20979	0.226358
PAQR5	0.607521	-6.77524	1.24e-11
TNFAIP6	0.950474	-1.12106	0.262263
AL161668.3	0.932545	-0.735542	0.46201
CCDC160	0.913603	-1.37248	0.169915
AC144831.1	1.13878	1.89133	0.0585806
CD1D	0.876915	-1.06544	0.286676
SLC34A1	0.859577	-3.90332	9.49e-05
COL4A5	1.26263	3.28025	0.00103715
SAT2	1.35608	1.62252	0.104692
CMTM4	0.756863	-2.57867	0.00991824
AC130371.2	1.01723	0.250254	0.802391
TBC1D13	0.585151	-3.01461	0.00257308
AL162377.1	0.439636	-5.37042	7.86e-08
DOC2A	1.01042	0.206043	0.836757
PIK3R5	1.06046	0.530297	0.595906
CGN	0.736857	-5.22484	1.74e-07
MAL2	0.955117	-1.00874	0.313098
PRDM1	0.772175	-2.56243	0.0103942
ZADH2	0.431937	-4.08199	4.47e-05
AC104794.4	0.795968	-3.56098	0.000369479
TINCR	1.29237	3.61512	0.000300212
ITGAX	1.26584	2.25472	0.0241512
RDH10	0.882609	-1.03926	0.298686
AC069209.1	1.14948	1.29704	0.194617
LINC02360	0.976443	-0.218081	0.827366
AC007406.3	0.838563	-2.46033	0.0138811
CAND2	0.930352	-0.744028	0.456859
TYMP	1.32518	2.48815	0.0128408
AC138123.1	0.919732	-1.28436	0.199017
ACOT11	0.843653	-1.65024	0.0988947
AP1M2	0.92895	-1.07553	0.282138
AC087762.1	0.904164	-1.58257	0.113519
FABP1	0.871492	-3.47424	0.000512298
MPPED2	0.766849	-3.65907	0.000253132
PLAU	1.28535	3.19462	0.00140014
RNU7-159P	0.821367	-0.738959	0.459932
TMEM91	1.11314	1.54653	0.121976
CDCA2	0.92584	-1.34877	0.177409
SYNJ2BP	0.411486	-5.30084	1.15e-07
ECHS1	0.869866	-0.883418	0.377011
SLC6A17	1.08295	1.28049	0.200374
ALDH3B2	1.12008	2.24377	0.024847
TNFRSF14	0.989693	-0.0947281	0.924531
SCNN1B	1.07969	1.80656	0.0708315
AC099568.2	0.921125	-0.839715	0.401068
FAM169A	0.891783	-1.34983	0.177072
EYA3	0.404478	-5.00201	5.67e-07
AC007255.1	0.997231	-0.0360058	0.971278
TENT5B	1.04471	0.725091	0.468396
TBC1D24	0.942223	-0.356305	0.721612
TSPAN8	1.04362	1.12366	0.261157
HLA-B	0.858285	-1.15021	0.250058
GRM1	0.880743	-1.57178	0.116001
SLC13A2	0.904043	-2.38992	0.0168519
TNFRSF4	1.10911	1.2161	0.223948
CLDN11	1.20813	2.98779	0.00281004
CHGB	1.0277	0.515293	0.606348
POMGNT2	0.682411	-2.22425	0.0261316
AL358852.1	0.706082	-2.94881	0.00318998
RELT	2.13047	5.13179	2.87e-07
SLFN13	0.822033	-1.76322	0.0778631
AC079848.1	0.688529	-4.17327	3e-05
DNAJC3-DT	0.82997	-1.31836	0.187382
IPO13	1.15223	0.819461	0.412524
NLRC5	1.18421	1.33643	0.181409
AL021068.1	0.857059	-1.82807	0.0675385
KIF1C	0.614059	-2.92975	0.00339234
AC108860.2	0.956204	-0.731065	0.464739
RGS6	0.812402	-2.7088	0.00675269
AP002004.1	0.930045	-0.728233	0.466471
RPS6KA6	0.936805	-1.7305	0.0835416
CAV2	0.918927	-0.671325	0.502013
ESM1	0.840019	-3.04614	0.00231803
PLXDC1	1.26624	2.34299	0.0191301
SFTA1P	1.00244	0.0382859	0.96946
ARRB2	1.35377	1.6093	0.107551
GRIK3	0.888612	-2.83925	0.004522
BRCC3	0.811614	-1.19283	0.232934
AP000721.2	1.05931	0.378251	0.705244
BHLHE41	1.01317	0.134399	0.893087
ACOX2	0.738854	-3.91186	9.16e-05
SFXN5	1.41063	2.50625	0.0122021
MYH7	1.12672	1.47799	0.13941
LAMA4	0.899707	-1.11052	0.266777
AC119424.1	0.80749	-2.18109	0.0291767
TACSTD2	0.947614	-1.0159	0.309679
GPR182	0.765683	-3.77466	0.000160225
STAC3	1.79779	4.36797	1.25e-05
CGNL1	0.801849	-3.41434	0.000639371
LINC01758	0.973421	-0.284731	0.77585
TNFRSF10B	1.19816	1.04207	0.29738
AL031123.3	0.91479	-1.01789	0.308732
PM20D1	0.964258	-0.658755	0.510053
LCP2	0.975812	-0.201099	0.840622
CD300A	1.11326	1.11918	0.263061
CYP2B6	0.962716	-0.861074	0.389197
CD300LF	0.991083	-0.0957713	0.923702
TCIM	0.803278	-2.70582	0.0068136
FREM1	0.886742	-3.05338	0.00226278
KCNQ1	0.791975	-2.14746	0.0317571
ATPAF1	0.671143	-1.94073	0.0522907
SGPP1	0.930077	-0.495844	0.620004
TMC1	0.882422	-1.45966	0.144383
BRWD1-AS2	1.17787	1.44395	0.148753
MAGEE2	0.889268	-1.22603	0.220187
BDNF-AS	0.515816	-3.84503	0.000120536
PEBP1	0.641983	-3.14009	0.00168895
IGFBP3	0.936175	-0.937679	0.34841
LINC00472	0.815524	-2.01069	0.0443587
GJC1	0.995111	-0.0542353	0.956748
ACTRT3	0.951271	-0.581738	0.560744
RNU1-106P	1.26289	2.31335	0.0207036
ADORA2BP1	1.04344	0.580599	0.561511
ABCA13	1.16115	3.17052	0.00152166
FUT11	0.807923	-1.49443	0.135064
ACKR2	0.904542	-1.19451	0.232277
ACADM	0.585975	-5.7799	7.47e-09
DACH2	0.919823	-1.49756	0.134247
AC079760.2	0.988157	-0.251687	0.801283
PALM	0.807345	-2.31181	0.0207883
MYO1F	1.22984	1.74496	0.080992
PDHA1	0.76004	-1.36853	0.171146
TAPBP	0.939649	-0.372757	0.709329
ATP1B1	0.599232	-4.51495	6.33e-06
AP005717.1	0.897332	-1.14673	0.251493
FAM167A-AS1	1.08538	0.944748	0.344787
ACVR1B	0.96897	-0.160641	0.872376
AC000068.1	1.09771	0.879186	0.379301
ACOX1	0.357509	-4.56184	5.07e-06
SHMT2	0.993384	-0.0468324	0.962647
AKIRIN1	0.85425	-1.06263	0.287952
PLK2	1.03403	0.304593	0.760676
GJA3	1.04358	0.678048	0.497741
C9orf135	0.913029	-1.38198	0.166978
AC006963.1	0.878247	-1.53463	0.124874
GPM6B	1.03476	0.426433	0.669792
PTPRE	0.818408	-1.39912	0.161777
AC105999.2	1.1745	2.53027	0.0113974
PTPRQ	1.23799	3.90377	9.47e-05
HOXB5	1.09713	1.0383	0.299129
APOC1	1.13459	2.01332	0.0440808
WASF3	0.980024	-0.193227	0.846781
C7	0.986131	-0.365181	0.714976
INSRR	1.13433	2.58772	0.0096613
RALGPS1	0.818246	-1.65249	0.0984338
ADM	0.898628	-1.20405	0.22857
GAS1RR	1.21767	2.22672	0.0259661
DLGAP3	1.18098	1.43289	0.151889
LINC01819	1.09163	1.2173	0.22349
AL133320.1	1.21378	1.69423	0.090221
SLC36A2	1.00567	0.158266	0.874247
OTOGL	0.834747	-2.62193	0.00874321
TYMS	0.806142	-1.96072	0.0499121
KLHL8	0.529693	-3.51769	0.000435326
TUBB2B	1.18767	2.46498	0.013702
AL607028.1	1.13944	1.33256	0.182678
LARS2	0.650125	-3.22489	0.00126019
MIR4435-2HG	1.28549	1.93734	0.0527042
TAP1	0.983927	-0.120477	0.904105
GAL3ST4	1.08466	0.846173	0.397456
OAT	0.835964	-1.16812	0.242759
DPEP2	0.984719	-0.129891	0.896653
AC093840.1	0.836624	-1.66213	0.0964874
GAS2L3	0.981427	-0.228565	0.819207
VASH1	0.801831	-1.94675	0.0515653
LPCAT1	1.04924	0.447537	0.654488
AC020779.2	0.755995	-3.51675	0.000436868
INHBB	0.943693	-0.853405	0.393435
NPY5R	0.921928	-1.38898	0.16484
AC083862.2	0.831491	-1.32021	0.186765
TOP2B	0.590803	-3.25324	0.00114096
CDKL1	0.585136	-5.26769	1.38e-07
MT1H	1.01016	0.29996	0.764208
ADAMTS16	0.874037	-2.51541	0.0118893
NDUFS1	0.51534	-4.30238	1.69e-05
AC007996.1	0.96649	-0.299794	0.764334
EPN3	1.07647	1.83812	0.0660448
PML	1.3582	1.22799	0.219451
TBC1D4	0.623197	-3.88183	0.000103674
LINC02188	0.892025	-2.67219	0.00753571
AC139769.1	0.757859	-3.73683	0.000186352
AC090673.1	1.21747	3.29542	0.000982737
AHNAK2	1.00192	0.031252	0.975069
AC015522.1	1.11219	0.83633	0.402969
BICDL1	0.885558	-1.82469	0.0680483
PCCA	0.532674	-6.1284	8.88e-10
COL4A3	0.770829	-4.07447	4.61e-05
MYORG	0.530565	-5.72889	1.01e-08
SMIM5	0.979532	-0.317769	0.75066
AC008125.1	1.11449	0.609366	0.542282
CBR4	0.395653	-4.47142	7.77e-06
THRB	0.776782	-3.97375	7.07e-05
AC092325.1	0.972957	-0.310783	0.755966
LPIN2	0.529846	-3.65031	0.00026192
NR3C2	0.684523	-6.14612	7.94e-10
TRPM2	1.30424	2.59281	0.00951949
AL158212.3	0.852396	-1.2913	0.196599
AC108463.1	1.19451	1.51998	0.128516
TRAM1L1	0.76866	-2.51771	0.0118121
LGALS9	1.21707	1.57477	0.11531
FATE1	0.818584	-2.78496	0.00535351
PDK1	0.806017	-1.78158	0.0748174
TMEM155	1.05904	0.961694	0.336203
DYNLL2	0.490667	-4.06392	4.83e-05
ZDHHC2	0.837823	-1.88319	0.0596751
VWA2	1.00849	0.14435	0.885224
MYH10	0.765011	-3.02197	0.00251139
RNU2-27P	0.91747	-0.72832	0.466417
APEH	0.810822	-1.28277	0.199571
M1AP	1.1908	1.67641	0.0936576
AC104237.3	0.902029	-1.49268	0.135521
LINC00863	0.688427	-3.06734	0.00215971
PALD1	0.931285	-0.554059	0.579538
GCDH	0.855758	-0.785723	0.43203
FRG2C	1.02177	0.294245	0.76857
TBX3	0.933467	-0.875192	0.38147
CLEC2D	1.59801	4.59808	4.26e-06
MAL	0.933852	-1.73115	0.0834247
CNTN1	0.986251	-0.407853	0.683381
HIF1A-AS2	0.901459	-1.79398	0.0728163
TSPYL4	0.586581	-3.54201	0.000397092
AC093523.1	0.881631	-0.782934	0.433666
PSORS1C1	1.07915	0.892651	0.372044
MYO5C	0.696784	-3.89019	0.000100167
ARHGAP25	0.872372	-1.10329	0.269902
OR2A4	0.97467	-0.518954	0.603793
AL355877.1	0.854425	-2.02105	0.043275
LTB4R	1.74124	5.2995	1.16e-07
AC007326.1	1.08139	1.44342	0.148903
PFKFB4	1.21429	1.65089	0.09876
PAK6	1.12555	1.91932	0.0549441
FMO4	0.602558	-4.45677	8.32e-06
IGSF6	0.943548	-0.616512	0.537556
GMPR	1.0347	0.411423	0.680762
EZH2	2.06069	4.83026	1.36e-06
AL031123.2	0.991137	-0.092535	0.926273
AC241644.2	0.891128	-1.56658	0.117212
FCGR3A	1.13387	1.46185	0.143782
RNF149	1.20197	0.95735	0.338391
ARHGEF3	0.465179	-5.17886	2.23e-07
SCNN1G	1.07513	2.43991	0.014691
L3MBTL4-AS1	0.996518	-0.0346644	0.972347
C1orf127	1.1399	1.40545	0.159888
AL157373.2	0.881888	-1.84173	0.0655152
PSMB8	0.942259	-0.353727	0.723543
TMIGD3	0.939281	-0.703916	0.481485
PSMB9	1.03507	0.30181	0.762797
ARMC4P1	0.982003	-0.184732	0.853439
PSMB8-AS1	0.963124	-0.204195	0.838201
MICU2	0.474494	-3.78908	0.000151209
NLRP3P1	1.17289	2.96944	0.00298338
TPI1P2	0.876708	-1.16	0.246049
CAMK2A	1.29314	3.89021	0.000100157
EPB41L4B	1.11611	2.34462	0.0190463
LINC02348	0.856651	-3.89493	9.82e-05
ASPDH	0.895848	-2.05741	0.0396466
NINL	0.992514	-0.0536623	0.957204
LINC00380	0.901184	-0.814027	0.41563
AC010359.1	1.16822	1.30656	0.191364
LRRC37A6P	0.852643	-1.88832	0.0589826
SH3BGR	0.889733	-0.722226	0.470156
LINC01943	1.43706	3.9834	6.79e-05
NUSAP1	1.34447	2.2452	0.0247553
CNGA1	0.796608	-3.75786	0.000171372
ENPP3	0.905177	-3.11648	0.00183025
LAPTM5	1.09187	0.807766	0.419225
IL2RB	1.07131	0.776244	0.437605
SPACA9	0.768615	-1.69155	0.0907315
ADAP2	1.14	0.902845	0.366608
LINC01094	0.983941	-0.1559	0.876112
TRADD	0.81196	-1.28484	0.198849
MFSD6L	1.0333	0.655744	0.511989
DAO	0.875054	-3.50932	0.000449247
TMCC1	0.84926	-1.2812	0.200122
SYP	0.803505	-1.5688	0.116696
GATA3-AS1	1.00089	0.014462	0.988461
AP000894.4	0.981382	-0.199679	0.841731
BTN3A1	0.974229	-0.204294	0.838124
HSD11B2	0.781699	-3.9054	9.41e-05
AC026691.1	0.691919	-2.51087	0.0120434
FOLH1B	0.885084	-2.45422	0.0141189
AC117498.2	0.975944	-0.294654	0.768259
NPM1P25	0.751639	-2.49977	0.0124273
NNMT	1.17896	2.09093	0.036534
COL9A2	1.28144	3.53793	0.000403272
PAQR8	1.07089	0.489583	0.624429
PPP1R1B	1.06329	1.37753	0.168348
DLX5	1.18968	1.97245	0.0485585
SSTR5	0.989298	-0.198564	0.842604
PLPPR1	0.899648	-2.34945	0.0188014
GALM	0.640572	-3.10874	0.00187888
TYROBP	1.11741	1.09003	0.275701
BPI	1.05428	0.691173	0.489457
WNT7B	1.15843	3.57869	0.000345322
AL162171.1	0.71278	-4.17279	3.01e-05
AP003071.4	1.06492	1.06088	0.288745
PRELID2	0.754145	-2.7247	0.00643598
LINC02332	0.835226	-1.66018	0.0968787
EHD2	0.924431	-0.780023	0.435377
MAN1C1	1.00937	0.110229	0.912227
NHSL1	0.649235	-3.22506	0.00125947
CTNNAL1	0.906927	-0.835453	0.403463
GATM	0.765045	-5.28036	1.29e-07
N4BP2L1	0.755875	-1.8134	0.0697708
RGS19	1.53411	2.85141	0.00435257
CLDN10-AS1	1.08395	1.20713	0.227383
PTCSC3	0.881414	-2.26011	0.0238144
AL109615.3	1.00545	0.0661815	0.947233
AL512785.2	0.918369	-0.789249	0.429966
ESRP2	0.739545	-3.17788	0.00148357
EVL	1.56695	3.2325	0.00122713
ECI2	0.481641	-4.16868	3.06e-05
LAIR1	1.18384	1.5862	0.112693
AGMAT	0.873063	-2.81427	0.00488879
IPO5P1	0.632862	-2.78328	0.00538131
AXDND1	1.09866	1.18175	0.237304
LINC01831	1.86412	2.58281	0.00979984
AC025271.4	0.955722	-0.678513	0.497446
AC105094.2	0.808052	-2.06688	0.0387451
VAV3	0.643037	-5.34208	9.19e-08
ASS1P9	0.869947	-1.23499	0.216835
NPNT	0.725565	-4.16532	3.11e-05
AC078883.3	1.14037	1.40527	0.15994
PLEKHB1	1.02248	0.347544	0.728183
LAT2	1.25121	1.77305	0.0762197
ANGPT2	0.931683	-0.98354	0.325342
ATP5S	0.523784	-3.40064	0.000672283
AL024508.2	0.905907	-1.09571	0.273207
AC109826.1	1.37754	3.16956	0.00152671
CTDSPL	0.422028	-5.32826	9.92e-08
CTSH	0.645776	-3.23582	0.00121292
PRRG1	0.811325	-1.65737	0.0974449
IL4R	1.19909	0.993901	0.320271
FMNL1	1.42501	2.8793	0.0039856
AC005034.4	0.952369	-0.507378	0.61189
LURAP1	0.760861	-3.3431	0.000828478
C1QTNF6	1.69724	5.0607	4.18e-07
SH3BP2	0.776714	-1.70659	0.0878988
ARHGDIB	0.998125	-0.0124138	0.990095
AP000757.1	0.875705	-1.76167	0.0781258
MRPS6	1.2931	2.57474	0.0100314
AL139125.2	0.936982	-0.78447	0.432765
DUSP5P2	1.23624	2.01708	0.0436876
VWA8	0.548276	-5.40765	6.39e-08
TAF1D	1.22682	1.18943	0.234271
KLRD1	1.0676	0.539276	0.589696
SCD	1.04607	0.55219	0.580818
AC004870.1	0.731771	-3.36308	0.000770771
EVPL	0.844822	-1.84937	0.064405
AP001160.3	0.462228	-3.89085	9.99e-05
B4GALNT2	1.02134	0.568863	0.569449
OSTM1-AS1	0.975555	-0.764643	0.444484
ADAMTS7	0.957141	-0.44535	0.656067
MKLN1-AS	0.485707	-4.46614	7.96e-06
SOX11	1.1068	1.85861	0.0630828
FBXL8	1.03835	0.289633	0.772097
LLGL2	0.753003	-3.12843	0.00175743
CSPG4	0.89985	-1.36351	0.172721
GNG7	0.557616	-5.38905	7.08e-08
RN7SL832P	1.06611	0.560058	0.57544
SLC12A3	0.914946	-2.02147	0.0432314
POU5F1	0.971954	-0.400742	0.68861
MFAP3L	0.663046	-5.34666	8.96e-08
SERAC1	0.669365	-2.00561	0.0448976
SNHG12	1.2927	3.03797	0.0023818
HACL1	0.517272	-2.78906	0.0052862
GLDC	0.92273	-1.64887	0.0991736
MISP3	0.936039	-0.699803	0.484051
AC107067.1	0.953807	-0.533609	0.593612
ITGAD	0.975178	-0.423346	0.672043
AL137186.2	1.57497	4.20715	2.59e-05
IKBIP	1.28525	1.60869	0.107684
AL034399.2	1.01516	0.351635	0.725112
CD68	1.33818	3.22359	0.00126593
LRBA	0.427263	-6.47145	9.71e-11
PROX1-AS1	1.25742	4.37283	1.23e-05
SIGLEC8	0.875633	-2.0634	0.0390743
ITGB6	1.06464	1.10926	0.26732
PFKP	0.758253	-2.96703	0.00300691
CCDC88B	1.39364	3.44155	0.000578393
ZNF503-AS2	0.792367	-2.12443	0.0336343
LILRB2	1.2117	1.61582	0.106133
CSRNP3	0.835303	-2.17331	0.0297573
PHYKPL	1.1486	0.903844	0.366078
ADH6	0.841596	-3.3867	0.000707384
PIK3R6	1.29921	3.35895	0.000782386
FABP6	1.05065	1.0166	0.309344
GTSE1-DT	0.965187	-0.270574	0.786719
C10orf82	1.20139	2.88066	0.00396848
TSPYL5	0.736076	-3.20437	0.0013536
GPSM3	1.4697	2.98301	0.0028543
MAP3K15	1.09991	1.86498	0.0621848
HLA-A	0.997454	-0.0180153	0.985627
ATP6V1H	0.698975	-1.86953	0.0615489
BTN3A2	0.895289	-0.946454	0.343917
PLGLA	0.818401	-0.989762	0.32229
ADAMTS19	0.967972	-0.494474	0.620971
AC106788.1	0.919955	-1.01278	0.311164
AC096733.2	0.768188	-2.00997	0.0444342
ILDR1	0.800372	-3.10051	0.00193189
NMUR2	1.15352	2.01418	0.0439902
CETN4P	1.0149	0.145293	0.88448
DNASE1L3	0.670629	-6.38466	1.72e-10
TBXAS1	0.934654	-0.497743	0.618665
PRKCQ-AS1	0.985418	-0.150513	0.88036
FDFT1	0.502162	-3.56668	0.000361533
BVES-AS1	1.10653	1.06017	0.289066
GMFG	0.994668	-0.0404297	0.967751
CNNM2	0.405594	-5.10482	3.31e-07
AC135977.1	0.922823	-0.831182	0.405871
DNMBP-AS1	0.771371	-3.06539	0.00217388
SOWAHA	0.982437	-0.423498	0.671932
GPAT3	0.769355	-3.8005	0.000144402
JPH4	0.680279	-4.16903	3.06e-05
TJP3	1.02256	0.426523	0.669727
CLMN	0.673801	-4.28213	1.85e-05
SLC37A2	0.917326	-0.954983	0.339586
PHKA2-AS1	1.05252	0.523823	0.600402
AL513283.1	0.980452	-0.22711	0.820338
GNAI1	0.737781	-2.29176	0.0219194
PCED1B-AS1	1.24889	2.30448	0.0211955
ISG20	1.42719	3.20712	0.00134073
LMX1B	1.08335	2.11202	0.0346851
HCLS1	0.9642	-0.285404	0.775334
ARHGEF18	0.767085	-1.8724	0.0611508
AL390760.1	1.18488	1.75706	0.078907
AC018541.1	0.847971	-2.80703	0.00500001
ABHD5	0.683364	-2.27134	0.0231262
LINC00487	1.10312	1.26585	0.205567
HMGN5	0.749698	-1.71489	0.0863661
APOBEC3G	1.23321	2.06007	0.0393919
CDK18	0.782594	-3.20429	0.00135398
AL109615.1	0.906329	-2.39462	0.0166376
CR2	1.0022	0.0491009	0.960839
SCPEP1	0.976945	-0.151484	0.879594
LDHA	0.884214	-0.92965	0.352553
CYP2J2	0.88457	-3.54973	0.000385629
HTRA4	1.09361	1.58258	0.113517
SCN2A	1.07432	1.43134	0.152332
WLS	0.685852	-4.57141	4.84e-06
OSCAR	1.47362	3.48969	0.000483578
RHEBL1	1.72379	3.91563	9.02e-05
MS4A14	1.29723	3.04462	0.00232978
AC147055.1	0.780669	-2.90193	0.00370869
MAPK10	0.599636	-3.48676	0.000488908
FCER1G	1.21936	1.88971	0.0587972
RAB42	0.998611	-0.0278284	0.977799
ARRDC2	0.785751	-2.00725	0.0447231
APOBEC3H	1.24368	2.49789	0.0124934
CHN2	0.794223	-2.26723	0.023376
ELMO1	0.735174	-3.1478	0.00164505
CAV1	1.02201	0.21	0.833667
IFFO1	2.19328	5.10121	3.37e-07
CA10	0.940494	-1.27032	0.20397
SIGLEC10	1.0544	0.563223	0.573283
ZNF552	0.706267	-1.63102	0.102886
NEK4	0.81162	-1.97918	0.0477962
LINC02417	1.14552	2.06428	0.0389907
CYS1	0.825988	-4.97433	6.55e-07
AL139039.3	1.01827	0.175131	0.860977
TMSB10	1.36272	2.66768	0.00763775
SDS	1.03758	0.567523	0.570359
PYGL	1.06127	0.508576	0.61105
PROM2	1.13752	3.33048	0.00086697
EPHA1	1.00204	0.0204339	0.983697
SPI1	1.19189	1.63421	0.102214
MBOAT4	0.936266	-0.617391	0.536977
AL162725.2	1.10924	0.844856	0.398191
TMEM86A	1.01871	0.169164	0.865667
ZNF197-AS1	1.02109	0.161003	0.872091
AF111167.2	0.599262	-4.29949	1.71e-05
KLHL6	0.991919	-0.0822082	0.934481
RASD2	1.15519	1.54982	0.121184
TRG-AS1	1.19514	1.74893	0.0803036
AL590644.1	1.19211	4.15434	3.26e-05
BIN2	1.07586	0.624855	0.532066
THSD4	1.02519	0.273068	0.784801
C4orf47	1.10114	1.01148	0.311785
MYO3A	0.861582	-3.59256	0.000327444
FCGR1B	1.41477	3.64504	0.00026735
CASP1	1.04074	0.299994	0.764182
LINC01759	0.813885	-1.98916	0.0466834
CSF3R	1.28628	2.59093	0.00957174
AC005082.1	0.936069	-1.16466	0.244155
SMARCA2	0.471577	-5.91161	3.39e-09
MPC1	0.598091	-3.20464	0.00135233
HACD3	0.683401	-2.57816	0.00993284
LRIT3	1.11828	1.57404	0.115478
BCR	0.58518	-3.59795	0.000320732
TMEM30B	0.97767	-0.378773	0.704857
LINC00299	1.24458	3.0133	0.00258424
PPP1R18	1.65462	3.06043	0.00221017
AC078802.1	1.26643	2.39785	0.0164915
GLRX5	0.697261	-1.94637	0.05161
AC105020.1	1.32585	3.48451	0.000493034
IL12RB1	1.10313	1.00737	0.313755
AEN	0.795807	-1.39411	0.163285
FP325317.1	1.06405	0.648555	0.516626
NRL	1.08237	0.467327	0.640266
SUCLG2-AS1	0.677767	-3.47831	0.00050459
YPEL4	1.22399	2.23975	0.0251072
HLX	1.16582	1.6836	0.0922591
MAPK4	0.966984	-0.830013	0.406532
YBX3	1.50594	2.47152	0.0134541
C1orf162	1.18458	1.63382	0.102296
AC005264.1	1.12425	1.55421	0.120135
PRKCQ	0.769668	-2.7412	0.00612157
LINC01658	0.950541	-0.632733	0.526908
RN7SL138P	1.35051	2.5677	0.0102375
SLC5A3	1.04429	0.538986	0.589897
SASH3	1.0622	0.600405	0.548236
GLDCP1	0.841434	-2.46992	0.0135144
DISC1	0.71435	-2.64217	0.00823761
PPARA	0.510025	-5.07997	3.77e-07
GNLY	1.20817	2.16303	0.0305387
LINC01702	0.932001	-1.02717	0.304341
MAN1A1	0.763537	-3.00884	0.00262251
HIBCH	0.439475	-6.14065	8.22e-10
LILRB4	1.04189	0.483155	0.628986
AC124861.1	1.02708	0.223308	0.823296
VN1R51P	1.2617	3.12567	0.00177402
AC090001.1	1.01642	0.15625	0.875836
MUC6	1.14578	2.47974	0.013148
ARHGAP9	1.31814	2.73499	0.00623821
VWA3B	1.2597	2.90039	0.00372693
LILRB3	1.48612	3.65577	0.000256411
BHLHB9	0.619517	-3.78418	0.000154215
VWA7	0.720598	-4.11096	3.94e-05
RNASET2	1.24975	3.13904	0.00169499
MORN4	0.801973	-1.3553	0.175323
TBC1D30	0.905122	-0.68738	0.491843
L2HGDH	0.645966	-4.19632	2.71e-05
LINP1	0.927833	-1.10193	0.270491
AP5M1	0.526803	-3.2714	0.00107018
GRAMD1A	1.8797	3.25003	0.00115394
SLC30A2	0.93235	-1.68127	0.0927096
MTHFD2L	1.70684	3.00155	0.00268612
SYNE2	0.517627	-5.28446	1.26e-07
CCND1	0.717174	-4.37131	1.24e-05
PTP4A2P2	0.789136	-3.79724	0.000146315
AL121574.1	0.790264	-2.46378	0.013748
ADAMTS15	1.02695	0.303417	0.761572
GMDS	0.979241	-0.128859	0.897469
DGCR10	1.0985	1.19383	0.232545
PAG1	0.824161	-1.55706	0.119456
RASSF2	0.944707	-0.540003	0.589195
AC022431.1	1.047	0.566844	0.57082
AC007114.1	0.850151	-1.17791	0.238834
IGSF11	1.02078	0.375948	0.706956
PDLIM1	0.806958	-1.60982	0.107437
AC104237.2	0.920559	-1.10654	0.268492
SSTR5-AS1	1.05082	0.992318	0.321043
AC091390.1	0.957762	-0.467728	0.639979
DLGAP2	1.03982	0.564324	0.572534
P2RY1	0.792452	-2.71293	0.00666904
AL161719.1	1.03275	0.336999	0.736118
MMP25-AS1	1.36103	2.68125	0.00733486
AC005722.2	0.79415	-3.3144	0.000918416
SCN1B	0.924579	-0.717024	0.473359
ATP5F1A	0.51931	-3.51542	0.000439066
LDHD	0.712188	-4.83149	1.36e-06
FBXO2	1.03235	0.537376	0.591008
GDF3	0.826304	-2.59527	0.0094516
TWSG1	1.08985	0.565222	0.571923
FCGR1A	1.24079	2.58849	0.00963989
MCCD1	0.948754	-1.20341	0.22882
ADAL	0.592363	-2.80312	0.00506115
FGD2	0.994666	-0.0529697	0.957756
STX4	1.87022	2.88595	0.00390236
GAB3	1.13017	0.801544	0.422817
RXFP4	0.959383	-0.444687	0.656546
C2orf54	0.929672	-1.91145	0.0559469
AC145098.1	1.41213	3.06935	0.00214527
IVD	0.597073	-2.87344	0.00406033
CRB2	1.00907	0.174512	0.861463
NFAM1	1.02056	0.179949	0.857193
TMC8	1.29505	2.55034	0.0107618
CHFR	3.75262	6.21992	4.97e-10
PRAM1	1.16714	1.49488	0.134945
RNU6-1161P	0.979392	-0.110646	0.911897
AL162727.1	1.14171	1.53076	0.125828
OLFML2A	0.848133	-2.27817	0.0227164
AC090197.1	0.965548	-0.325302	0.744952
GRIK5	1.06027	1.206	0.227817
FRK	0.570269	-4.65322	3.27e-06
LINC01751	0.908219	-1.54562	0.122196
SPATA16	1.36892	2.73056	0.00632265
ETV7	0.987118	-0.162332	0.871044
DEFB131E	1.11662	1.50153	0.133218
PNPLA1	0.980389	-0.340084	0.733794
MS4A7	0.908808	-1.05509	0.291382
TNFSF9	1.07306	1.01022	0.312391
PTBP3	0.568365	-3.41679	0.000633648
LY86	0.971891	-0.300278	0.763965
E2F1	1.29704	2.14516	0.03194
AC016876.2	1.36086	2.43219	0.0150079
P4HA1	0.877899	-0.969427	0.332332
CAMTA1-DT	1.21076	2.01174	0.0442472
TMPRSS4	0.965299	-0.877946	0.379973
TBX21	1.09753	0.897696	0.369348
AC009084.2	1.0481	0.976797	0.32867
AL133415.1	0.876225	-1.41144	0.158116
DUSP5P1	1.37103	3.97526	7.03e-05
NXPH4	1.02896	0.475685	0.634299
ABCD3	0.539163	-3.93559	8.3e-05
ATP2B1-AS1	0.891885	-0.748668	0.454057
CDKL2	0.639659	-6.72049	1.81e-11
CYP51A1-AS1	0.898241	-1.00503	0.314883
DPP6	0.823044	-3.39424	0.00068819
MST1L	0.950535	-1.18544	0.235844
AL354863.1	0.996771	-0.0373446	0.97021
ACOT6	1.03643	0.426811	0.669517
SOX30	1.09294	1.07493	0.282407
WEE2	1.01587	0.148425	0.882008
NTN4	0.690935	-5.0331	4.83e-07
ANXA4	0.736449	-2.96643	0.00301284
VSIG1	1.12114	1.76097	0.0782432
RUNX3	1.09595	0.955363	0.339394
PRTG	1.02125	0.283293	0.776952
C1QB	1.07597	0.913833	0.360804
AC069185.1	0.934368	-0.677217	0.498269
CARD16	1.2768	1.99466	0.04608
NME8	1.44229	3.56117	0.0003692
LMBR1L	1.92285	3.90596	9.39e-05
MCCC1	0.690251	-2.39204	0.0167548
AGFG2	0.53823	-3.645	0.000267388
LINC00528	1.28936	2.22073	0.0263693
LINC00645	0.942572	-1.50065	0.133447
PATL2	1.22271	2.36713	0.0179265
LZTS1	0.992014	-0.0863965	0.931151
GOLGA8VP	1.08813	1.03561	0.300384
ACSBG2	1.01138	0.131864	0.895092
ZCWPW2	0.678851	-2.27706	0.0227827
ADGRE4P	1.23485	3.02832	0.0024592
FAM184A	0.8757	-1.5405	0.123439
RNF166	2.54922	5.08873	3.6e-07
AC103563.7	0.948724	-0.934675	0.349956
RFC2	1.47923	1.69125	0.0907881
RPL34-AS1	0.60214	-4.34439	1.4e-05
DPP9	1.31182	1.65163	0.0986103
AC092295.2	0.610598	-3.29442	0.000986248
INTS6L	1.52745	3.00202	0.00268191
AL645939.1	1.22083	2.90689	0.00365047
GOT2	0.768666	-1.48979	0.136279
AC008556.1	0.854772	-1.53389	0.125056
PTGR1	0.719488	-3.03041	0.00244222
TACR3	0.865066	-1.87234	0.061159
SDHAP3	1.1028	1.04784	0.294712
CHP1	0.565754	-2.88105	0.00396352
LST1	1.18126	1.52399	0.127512
CAPS	1.31889	3.33488	0.000853366
PDXK	1.21796	1.40855	0.158969
NBPF8	1.49954	3.6892	0.000224964
TSGA10	0.704268	-2.30431	0.0212055
DHRS4-AS1	0.687099	-2.74408	0.00606806
ALDH4A1	0.893738	-1.53741	0.124193
C11orf16	1.01575	0.171867	0.863542
CD247	1.01013	0.107067	0.914736
HMGCR	0.47876	-4.39789	1.09e-05
BTC	0.892475	-1.66774	0.0953682
DGKZ	1.40178	1.70041	0.0890529
CORIN	1.1468	1.28366	0.199262
BCAR3	0.536649	-4.37117	1.24e-05
RGS1	1.07489	0.949888	0.342169
INPP5D	0.953044	-0.374829	0.707788
SLC16A1	1.08103	0.58909	0.555801
AL135785.1	0.938216	-0.705406	0.480558
AC006449.5	1.12339	1.04099	0.297879
GLOD5	0.811747	-3.94364	8.03e-05
AL359715.3	0.750817	-2.51165	0.0120168
MYEOV	1.01746	0.4913	0.623214
PPM1H	0.924396	-0.893889	0.371381
AC026462.3	0.765412	-4.996	5.85e-07
GABARAPL1	0.75343	-1.86538	0.0621281
G6PC	0.843348	-5.14698	2.65e-07
NCAPD2P1	1.23987	2.00853	0.044587
AL390294.1	1.0245	0.162116	0.871214
AC015911.7	1.1888	2.06796	0.0386439
SIGLEC9	1.14164	1.24574	0.21286
DNAJC28	0.738468	-2.41266	0.0158365
AP003469.2	1.12016	1.33038	0.183394
TRIM9	0.918167	-1.14096	0.253885
TLE4	0.840552	-1.13772	0.255235
HSPA7	1.34203	4.32535	1.52e-05
AC010273.2	0.883974	-1.32883	0.183906
TSPAN33	0.905453	-0.966995	0.333547
AC009506.1	1.17768	1.25484	0.209536
OTOA	0.809519	-2.48337	0.0130145
FUT2	1.15553	1.67164	0.0945959
PITRM1-AS1	0.897116	-0.873317	0.38249
BCKDHB	0.726865	-2.57981	0.00988554
PRF1	0.938285	-0.745421	0.456017
NKG7	1.0743	1.00621	0.314314
CPA1	1.18075	2.50284	0.0123202
AL162724.2	1.03082	0.364004	0.715855
AC099552.1	1.48418	2.93773	0.00330629
AK7	0.694388	-4.726	2.29e-06
SLC7A13	0.958636	-0.894224	0.371202
AP001094.2	0.986442	-0.16755	0.866937
FAM163A	0.848322	-2.38581	0.0170417
ITGB2	0.997177	-0.0284783	0.977281
WIPF1	0.915464	-0.560902	0.574865
JMY	0.74456	-2.42505	0.0153065
GBP2	1.20518	1.59965	0.109676
PPP1R36	1.0481	0.748316	0.45427
AC073611.1	2.01321	6.92268	4.43e-12
PELI2	0.672482	-4.14001	3.47e-05
FCGR2C	1.24369	2.92466	0.00344836
LINC01991	1.59824	2.79916	0.00512363
IL11	1.22972	4.08285	4.45e-05
DDX25	0.846851	-2.48697	0.0128838
SYN2	0.919875	-1.25957	0.207825
PPP1R3G	0.960517	-0.444837	0.656438
TTPA	0.937869	-0.927019	0.353917
ACSL3	0.69976	-2.03439	0.0419125
ANKRD2	0.956262	-0.891644	0.372584
VDR	0.842279	-1.88434	0.0595196
APOBEC3D	1.42713	2.93904	0.00329229
TNKS2-AS1	1.03919	0.418949	0.675254
SLC25A47	1.0271	0.323041	0.746664
AC107021.2	1.37386	3.40773	0.000655064
FAM181B	0.951359	-0.764817	0.44438
AC135048.4	1.23405	2.46678	0.0136333
DUSP26	0.968943	-0.512031	0.608629
HMX2	1.16688	2.07479	0.0380061
MYO9B	1.36141	1.34888	0.177376
AC239801.1	0.924053	-1.02929	0.303345
TMED10P2	0.771341	-3.3521	0.000801996
KLHL21	0.860573	-0.949211	0.342514
GPBAR1	1.16675	1.4393	0.150066
AC011899.2	1.07966	0.892893	0.371914
INO80E	1.44451	1.83308	0.0667906
KLHL15	0.73551	-1.96978	0.0488639
MICE	1.00961	0.0943928	0.924797
RIMBP2	0.967429	-0.568297	0.569833
DNASE1	1.15625	1.96939	0.0489084
GPR12	1.05175	0.363786	0.716018
AF241728.1	1.00635	0.0604409	0.951804
TMCC1-AS1	1.0483	0.358084	0.720281
CD72	1.29562	2.98212	0.00286263
NKX6-2	1.09635	0.682383	0.494997
PRRT3	1.18552	1.57104	0.116174
FERMT3	1.13633	1.12401	0.261007
TREML1	1.41992	3.76792	0.000164611
AC016355.1	0.929955	-0.536634	0.59152
AL353719.1	1.13716	1.32493	0.185194
AC108463.3	1.2404	2.70905	0.00674755
SAMD12	0.784862	-3.30943	0.000934845
AL031123.1	0.850356	-2.4996	0.0124334
AC068858.1	0.860518	-2.82145	0.00478069
C1QC	1.04578	0.54514	0.585658
NANOS1	1.0819	0.741092	0.458637
LNX1	0.723618	-3.59584	0.000323349
CAT	0.613297	-4.91658	8.81e-07
TNFAIP8L2	1.20893	1.77818	0.0753739
SNX33	0.614022	-3.43578	0.000590856
DNAH11	0.996289	-0.087812	0.930026
AL365356.4	0.968231	-0.450707	0.652201
AL731533.2	0.957725	-0.444986	0.65633
KDF1	0.823462	-3.4146	0.000638764
SRGAP3-AS4	1.19429	1.37351	0.169595
GZMH	1.17325	1.93935	0.0524583
ARSD	0.481199	-4.61275	3.97e-06
CNKSR1	1.10943	2.10248	0.0355111
PLEKHG2	1.38393	2.25815	0.0239363
VAV1	1.07562	0.71345	0.475568
AC022509.1	0.918201	-1.7216	0.085142
MXD3	1.77033	6.49067	8.55e-11
AC008555.2	0.940021	-0.683301	0.494417
CASP4	1.83269	3.24626	0.00116932
GAS1	1.13007	1.54815	0.121587
SUCLA2	0.525028	-5.51664	3.46e-08
GHITM	0.536916	-3.53075	0.000414382
AC025580.3	0.793849	-3.67719	0.000235814
BAX	1.06668	0.372277	0.709687
DLX3	1.02165	0.305313	0.760128
ARL11	1.01672	0.147336	0.882867
BAG1	0.45806	-4.86111	1.17e-06
MYMK	1.17264	2.24406	0.0248283
KCNE3	0.837467	-2.01392	0.0440175
BLOC1S5-TXNDC5	0.888799	-1.18968	0.234172
OVOL1	0.850382	-3.08453	0.00203873
BTK	0.987377	-0.116494	0.907261
EFNA3	1.34439	2.87459	0.00404557
EHBP1L1	1.39256	1.66425	0.0960624
TMEM72-AS1	1.19078	1.66611	0.0956917
THEMIS2	1.1256	0.996287	0.31911
DEPP1	0.884985	-1.43213	0.152105
PHYHIP	1.1988	2.1372	0.0325818
DLST	0.648828	-2.57548	0.01001
BTD	0.469377	-4.68382	2.82e-06
BCL7A	0.653136	-2.77747	0.00547846
AC079015.1	1.03599	0.440495	0.659579
LAD1	0.952772	-1.11997	0.262727
AC108704.2	0.986926	-0.16677	0.867551
LINC02499	0.866728	-1.92979	0.0536333
AJM1	1.36396	2.55645	0.0105745
ZAP70	1.29963	2.90352	0.00368992
STAT4	1.17727	1.32698	0.184514
BBC3	1.09236	0.686215	0.492577
DEF6	1.37153	3.01218	0.00259377
HS3ST6	1.03534	0.344872	0.730191
OLFML2B	1.18509	2.05427	0.0399492
AL355338.1	1.23053	1.63369	0.102324
AC068338.2	0.775164	-1.52671	0.126834
KAZN	0.506597	-4.85674	1.19e-06
LMO7-AS1	1.13005	1.96315	0.0496286
LTB4R2	1.43306	3.19099	0.00141785
TFDP2	0.724891	-2.18812	0.0286611
PLA2G7	0.939343	-0.933435	0.350595
KITLG	0.758042	-3.28778	0.0010098
MYO1G	1.12362	1.27439	0.202526
HK3	1.53526	4.01496	5.95e-05
AC018521.5	0.752577	-1.77506	0.0758883
CBLN2	0.912845	-1.68727	0.0915514
DTX2	1.8429	3.43964	0.000582482
GABRA2	1.02053	0.562882	0.573515
FO393401.1	1.33981	2.59548	0.00944581
AC137723.2	1.07946	0.663573	0.506963
RIOX2	1.15523	1.04133	0.297723
SEMA4A	1.06742	0.58026	0.561739
LYPD6	1.13565	2.08619	0.0369618
AC040160.1	1.35916	2.66764	0.00763855
AC110774.1	0.811273	-3.07024	0.00213887
HIF1A	0.913795	-0.699451	0.48427
NEXMIF	0.941366	-1.31895	0.187184
RBM47	0.561738	-6.50436	7.8e-11
UQCRFS1	0.682244	-2.23249	0.0255824
AL590666.2	0.948549	-0.82085	0.411732
AC079385.2	1.20842	1.66277	0.0963576
MUT	0.507692	-5.51664	3.46e-08
DLG1-AS1	1.21336	2.75394	0.00588831
SLA2	1.08557	0.99684	0.318842
DLL4	0.815829	-2.7174	0.00657977
BMP1	1.66	4.08167	4.47e-05
IFI16	1.46977	2.50179	0.0123567
CORO1A	1.19096	1.77368	0.0761166
AC073115.2	0.943376	-1.34659	0.178112
MCAM	0.876146	-1.28094	0.200214
AL353596.1	0.814503	-2.16403	0.0304623
AC114803.1	1.05292	0.815522	0.414774
SEMA3B-AS1	1.1301	2.02956	0.0424008
PHYHD1	0.936805	-1.09618	0.273001
JAK3	1.45396	3.98696	6.69e-05
RFX8	1.17099	2.07971	0.0375524
SCHLAP1	1.35054	2.88804	0.00387653
IMPG2	1.3473	2.50039	0.0124055
ITPRIPL1	1.11118	0.789526	0.429805
AP003555.2	1.32502	3.3026	0.000957916
AC019197.1	1.02129	0.325767	0.7446
GOLGA7B	1.04022	0.630686	0.528246
GMIP	1.29834	1.83001	0.0672488
AC112220.4	0.740317	-3.17373	0.00150495
CAPSL	1.06635	1.03588	0.30026
CLEC2B	1.41691	3.40832	0.000653654
AC108463.2	0.922301	-0.769981	0.441311
AC006064.3	1.15217	1.48393	0.137828
AL358933.1	1.06799	0.604681	0.545391
SUCNR1	0.862575	-2.44677	0.0144143
CD37	1.1017	0.868608	0.385062
CAVIN3	1.22376	1.96482	0.0494353
ACSL6	0.910701	-1.32023	0.186759
ENTPD3-AS1	0.773691	-1.51214	0.130497
ZNF331	0.708479	-2.17543	0.0295976
DNM3	0.724666	-2.82688	0.00470046
MYCN	0.771805	-3.97169	7.14e-05
CRACR2A	1.13554	1.22074	0.222186
FASLG	1.1089	1.49537	0.134818
UTS2R	1.1203	1.48706	0.136999
HOXB8	0.996278	-0.062047	0.950525
TMEM140	0.661899	-3.19261	0.00140991
LINC00944	1.20823	2.94248	0.00325597
CORO7	1.48848	2.6957	0.00702409
LCMT1-AS1	1.35412	2.34969	0.018789
PTP4A3	1.26736	1.9771	0.0480302
KIF21B	1.12471	1.06733	0.285821
BTBD16	0.968303	-0.5072	0.612015
CCNE2	1.86114	4.09031	4.31e-05
DOK7	1.1381	2.31657	0.0205271
AL683807.1	1.31237	4.11393	3.89e-05
HCK	1.0197	0.169571	0.865347
AC078980.1	1.61026	3.85196	0.000117175
C20orf197	1.15039	1.52237	0.127916
FSTL4	0.82389	-3.20246	0.0013626
AL021328.1	0.940128	-1.28749	0.197925
FOXJ1	1.09345	2.17918	0.0293184
FGF10	1.02397	0.383021	0.701704
PLEKHG3	0.641989	-3.43988	0.000581978
SQOR	0.787484	-1.59219	0.111343
IL19	1.24923	2.0313	0.0422244
AC138356.2	0.796574	-2.52087	0.0117066
ADGRF1	1.00047	0.0144322	0.988485
AC009779.3	1.44323	3.13315	0.00172942
LINC01704	0.802488	-2.8971	0.00376629
PSTPIP1	1.26387	2.79329	0.00521753
BARX2	0.798645	-4.25537	2.09e-05
CSNK1E	1.99803	3.10853	0.00188021
TCAF2	0.96359	-0.269292	0.787705
KRT40	1.30809	2.84985	0.00437394
APOBEC3C	1.16986	1.53446	0.124917
AP000781.2	1.12559	1.39708	0.16239
ZMYND15	1.18292	1.33248	0.182701
LINC00694	1.02373	0.247077	0.804849
ITGAL	1.04225	0.459069	0.646185
ARRDC5	1.23203	2.65532	0.00792344
CAPN12	1.06853	0.911599	0.36198
GMNC	0.966222	-0.775129	0.438263
IDNK	0.603316	-3.66998	0.000242572
AC008892.1	0.918078	-0.586433	0.557585
UNC13D	1.59828	4.45195	8.51e-06
HUNK	0.771477	-4.3594	1.3e-05
ALX1	1.10195	1.96241	0.0497145
AC008105.3	1.37204	5.04906	4.44e-07
AC087468.1	0.875157	-2.33421	0.0195846
DNAJC5B	0.953593	-0.759107	0.447788
SELPLG	1.07708	0.671863	0.501671
NKIRAS1	0.538932	-3.78796	0.000151889
CHST6	1.27495	4.24205	2.21e-05
AL096799.1	0.883311	-2.87455	0.00404604
AC006033.2	1.06222	0.585393	0.558284
AC078906.1	1.28422	3.69303	0.000221596
PCYT2	0.977768	-0.176341	0.860026
TMEM245	0.539044	-5.43972	5.34e-08
LINC00943	1.28818	3.46771	0.000524913
GZMA	1.06376	0.838586	0.401702
SNHG26	1.19193	1.67361	0.0942081
AP003559.1	1.19256	2.10714	0.0351055
FKBP10	1.45845	4.34928	1.37e-05
PCDHB1	0.92611	-1.42626	0.153793
PITPNM3	0.944865	-0.538337	0.590345
ANKRD18DP	0.970952	-0.336242	0.736689
MT1F	1.15182	2.27691	0.0227918
AC004921.1	1.01142	0.102116	0.918665
GNRH1	1.42833	4.43222	9.33e-06
S100A14	0.937473	-0.974257	0.329929
CORO2B	1.0447	0.656834	0.511288
RNU6-796P	0.849897	-2.11947	0.0340504
VPS13D	0.452404	-4.91267	8.98e-07
HIBADH	0.666063	-3.35551	0.000792187
HRASLS2	0.940717	-0.83251	0.405121
MAP3K9	1.08602	0.980522	0.326828
FBXO21	0.441471	-5.03819	4.7e-07
AFMID	0.84377	-1.18026	0.237897
LINC02061	0.806183	-3.98381	6.78e-05
PKHD1L1	1.02798	0.495064	0.620555
PRSS53	1.4121	5.19646	2.03e-07
ANK2	0.946616	-0.881364	0.378121
AC103949.1	1.21656	2.11819	0.0341594
VEPH1	0.822333	-2.61276	0.00898141
ATG16L2	1.40157	3.46986	0.000520734
DNM1P47	0.944275	-0.720367	0.471299
GRHL2	1.04847	1.43067	0.152524
CASC2	0.834845	-1.49252	0.135562
AC108156.1	0.730113	-2.51904	0.0117674
CCL5	1.14064	1.81484	0.0695479
HOGA1	0.754864	-4.47096	7.79e-06
HCG27	1.1004	1.21907	0.222819
GK	0.652371	-4.29087	1.78e-05
TBC1D9	0.633124	-3.66462	0.000247709
MTCL1	0.981431	-0.22008	0.825809
WAS	1.21294	1.83481	0.0665337
RAB37	1.07654	0.656982	0.511192
C1QA	1.09217	1.06696	0.28599
LILRA6	1.17154	1.76898	0.0768964
GGTA1P	0.853371	-1.59556	0.110586
PLIN2	0.82535	-3.38705	0.000706478
DPP9-AS1	1.36701	4.0782	4.54e-05
AL590787.1	0.897677	-1.06066	0.288845
MAMDC2	1.04305	0.60247	0.546862
AC147651.4	1.59678	4.83509	1.33e-06
TBC1D10C	1.30468	2.98025	0.00288015
C11orf21	1.17246	1.72064	0.0853156
SFXN3	1.01007	0.0542653	0.956724
AC005837.1	1.02913	0.253703	0.799725
AC096531.2	0.835065	-2.33012	0.0197997
LINC00473	1.03401	0.862261	0.388544
C12orf74	0.88725	-1.46172	0.143818
DDIT4	0.977412	-0.237151	0.812539
GAL3ST1	0.917299	-1.5943	0.110869
SCNN1A	0.937635	-1.26013	0.207622
AL356364.1	0.996902	-0.0314366	0.974921
AC005041.2	0.87922	-0.773221	0.439391
RPL17P50	1.88097	4.53484	5.76e-06
AC122134.1	1.10856	1.69219	0.0906105
SAMD3	1.09875	0.960143	0.336983
RUFY4	1.29048	4.874	1.09e-06
PAPPA2	0.948155	-1.38992	0.164552
TRIM2	0.627987	-5.08204	3.73e-07
CAMKK1	0.929707	-0.495452	0.620281
AP002884.1	0.85462	-2.04606	0.04075
TENT5D	0.840754	-1.27155	0.203532
RNF157-AS1	1.0483	0.830861	0.406052
HS3ST2	0.87897	-2.56511	0.0103144
S1PR5	1.05462	0.563174	0.573316
NAP1L2	0.952772	-0.89529	0.370632
SLCO1C1	0.977065	-0.302718	0.762105
AL031274.1	0.885368	-1.16361	0.244583
SLC6A3	0.925661	-2.92047	0.00349501
MRGPRF	1.0326	0.562	0.574116
E2F2	1.41307	3.07582	0.00209922
PWRN3	1.06622	0.537239	0.591102
ERVE-1	0.971913	-0.553913	0.579639
AC073115.1	0.981433	-0.412473	0.679992
GRAMD1C	0.63375	-5.30452	1.13e-07
VWA5A	0.840094	-1.63611	0.101817
Z98751.2	0.822894	-3.79971	0.000144868
CDKN1C	0.806282	-2.40548	0.0161514
C3orf85	0.837736	-3.77986	0.000156917
AC022400.9	1.01829	0.162629	0.870811
LMO7	0.64231	-3.66523	0.000247114
CLEC7A	1.07542	0.76852	0.442178
AC013460.1	1.16269	1.62563	0.104028
AC018553.1	0.898474	-1.90604	0.0566456
SAMD13	0.811172	-2.07075	0.0383818
SHROOM3	0.755412	-4.51513	6.33e-06
JAKMIP1	1.09392	1.40061	0.16133
PKP4	0.506112	-4.91662	8.81e-07
NFASC	0.903304	-1.33305	0.182516
CTSW	1.08946	1.18012	0.237951
AL117335.1	1.06735	0.852152	0.394129
KCNJ16	0.855704	-3.9288	8.54e-05
BDH2	0.552161	-3.72516	0.000195194
CHSY3	1.09973	0.951576	0.341312
LUCAT1	1.23291	4.39232	1.12e-05
C15orf56	1.04588	0.864685	0.387212
AL109976.1	0.907051	-1.04992	0.293756
CHST11	1.39425	2.50094	0.0123864
AC068473.4	1.56446	4.39051	1.13e-05
C6orf223	0.877652	-2.76366	0.00571578
IFNGR2	1.40345	1.81629	0.0693252
MIR155HG	1.2918	3.65998	0.000252239
RNU6-339P	0.780557	-3.73897	0.000184778
PLOD3	1.2342	1.22374	0.22105
PYHIN1	1.03782	0.492648	0.622261
SPARC	0.827863	-1.60271	0.108998
LINC00461	1.14492	2.63819	0.00833499
HOXB-AS3	1.06601	0.967826	0.333131
MS4A6A	0.958121	-0.449862	0.65281
GINS2	1.11478	0.91269	0.361406
AC025265.1	1.24421	3.58456	0.000337649
ITM2C	0.979981	-0.19263	0.847249
IL16	0.911791	-0.837403	0.402366
ARC	0.721018	-4.74391	2.1e-06
NDC80	1.92742	5.64395	1.66e-08
LINC02198	1.00018	0.00194012	0.998452
IL36B	1.19778	2.26331	0.0236163
AL109809.1	1.07984	1.02701	0.304416
HPCAL1	0.884758	-1.19814	0.230861
CDT1	1.21106	1.83571	0.0664006
AC011297.1	0.954211	-1.11376	0.265382
CYTH4	1.27024	2.07733	0.0377709
ZNF726	1.3056	2.51233	0.0119936
KHDRBS2	1.16809	1.92528	0.0541941
PCDH15	1.09822	1.4937	0.135254
MIR99AHG	0.877886	-1.27048	0.203914
HSPB8	0.806836	-2.8566	0.0042821
AC010200.1	1.0093	0.1298	0.896725
ABLIM1	0.596505	-4.78834	1.68e-06
AP004247.2	0.993935	-0.0911359	0.927385
AP000439.2	0.877381	-4.27714	1.89e-05
SGCZ	1.22716	1.92044	0.054802
LINC01948	0.801496	-2.49297	0.0126678
AC243829.4	0.954273	-0.776502	0.437453
RAB7B	1.24433	1.92428	0.05432
ARHGAP30	0.965718	-0.338396	0.735064
CD244	1.07726	0.75793	0.448493
SOD3	0.919884	-1.02385	0.305907
MIAT	1.33466	4.96979	6.7e-07
ARNT2	0.835169	-2.33737	0.01942
AGL	0.47988	-4.48722	7.22e-06
SLC1A3	0.890829	-1.52399	0.127512
LINC01738	0.83685	-3.37633	0.000734589
DCLK3	0.956833	-0.675563	0.499318
GATA2	0.76868	-2.90309	0.00369495
ANGPTL1	0.920763	-1.56259	0.118149
CENPU	1.23167	1.68665	0.0916712
PLEKHO1	1.52961	3.58621	0.000335518
RASSF8-AS1	1.40108	2.4601	0.0138898
ASF1B	1.36337	2.62129	0.00875972
SH3GL1P1	1.38303	3.46699	0.000526323
BATF	1.22496	2.71864	0.00655518
LINC01317	0.905737	-1.05996	0.289165
AC091563.1	0.702715	-3.05591	0.0022438
APOL5	1.05155	0.697932	0.48522
CHD3	1.22647	1.44639	0.148067
PLCB2	1.37624	2.88413	0.00392502
CST7	1.04125	0.550863	0.581728
AL031846.1	1.12488	1.5982	0.109999
APBB1IP	0.901457	-1.45222	0.146441
MIR210	1.14755	2.01574	0.0438274
OCLN	0.784425	-4.32827	1.5e-05
FOLR3	0.957759	-0.780235	0.435253
KIF6	0.996447	-0.0377136	0.969916
AC156455.1	1.37099	4.32588	1.52e-05
PRKD1	0.513339	-5.36881	7.93e-08
SIRPB2	1.09087	0.826697	0.408409
DLEU7-AS1	1.11647	1.45814	0.144803
NDRG2	0.634969	-4.32422	1.53e-05
C10orf95	1.17883	1.54482	0.122389
FCRL6	1.03909	0.456834	0.64779
TRIB3	1.30021	3.67058	0.000242004
IL10RA	1.1123	1.11857	0.263325
C16orf89	1.01986	0.322575	0.747017
AL139385.1	0.81758	-2.15722	0.0309887
CALHM6	1.10163	1.34648	0.178147
ACKR3	1.04427	0.514708	0.606757
AL353801.1	0.879235	-2.49536	0.012583
AGRP	1.21478	2.35551	0.0184971
PKMYT1	1.53722	4.24017	2.23e-05
TSPYL1	0.546905	-5.34805	8.89e-08
SLC24A4	0.725887	-2.81866	0.00482242
LINC00921	1.19186	1.09644	0.272888
APLN	0.826252	-2.62218	0.00873696
NCF4	1.40223	2.95731	0.0031034
ETNK2	0.78672	-3.45909	0.000542013
MICALL2	1.92701	5.89701	3.7e-09
LINC02138	1.1673	1.01206	0.311512
EPGN	1.22528	3.00441	0.00266101
FCGR1CP	1.43596	4.04846	5.16e-05
CLK4	0.852526	-1.17323	0.240702
PTCRA	1.00472	0.052825	0.957871
CD84	0.911878	-1.19484	0.232151
CAPN15	1.34457	1.73828	0.0821609
FAM153C	0.990801	-0.230805	0.817466
LHX1-DT	1.01905	0.520628	0.602626
ACSM3	0.72609	-3.89217	9.94e-05
BNIPL	1.49572	5.01227	5.38e-07
LINC00462	0.940967	-1.61437	0.106447
AC015977.2	0.885604	-2.35543	0.0185014
GBP5	1.10789	1.61632	0.106026
AP001267.3	0.743048	-2.30382	0.0212328
LINC01589	1.19658	2.69087	0.00712662
NEK6	0.815818	-2.58839	0.00964262
KCNK9	0.913299	-2.20775	0.027262
C5orf58	1.34742	3.25547	0.00113207
DDX12P	1.37585	3.88499	0.000102334
NCKAP1L	0.941603	-0.660778	0.508755
PLXNA4	1.10249	1.52395	0.127521
PCLAF	1.39333	3.15695	0.00159429
EOMES	0.989096	-0.174643	0.86136
AC009542.2	0.863649	-2.40469	0.0161862
LINC02292	0.792609	-2.23641	0.0253249
AP001636.3	0.78263	-3.0646	0.0021796
WNT7A	0.960745	-0.682418	0.494974
STK10	0.70384	-2.3394	0.019315
HVCN1	0.918942	-0.627875	0.530086
RIN3	0.974479	-0.185718	0.852666
EPHX2	0.62018	-6.29422	3.09e-10
CENPK	1.57274	3.66999	0.000242558
ITGA5	1.12886	1.12328	0.261317
PRDX4	0.984457	-0.093308	0.925659
AC093677.2	1.07964	0.669803	0.502983
SUSD1	0.809672	-1.90073	0.0573377
ATP8B1	0.731419	-3.08326	0.00204745
TCEAL6	0.894736	-1.02238	0.306602
GLS	0.818606	-1.3225	0.186
FTH1P22	1.03391	0.549203	0.582866
FAM13A-AS1	1.32823	3.33632	0.000848955
IQCH	0.720641	-2.68506	0.00725169
AC073218.2	1.06352	1.31344	0.189036
C16orf45	0.782757	-1.8497	0.0643569
SLFN11	1.32023	2.21349	0.026864
EPX	1.02385	0.217488	0.827828
HS3ST3B1	0.978101	-0.188328	0.850619
MATK	0.933319	-0.647122	0.517553
UGT2A1	0.972997	-0.445914	0.655659
AC092809.4	1.30626	2.91349	0.00357415
KIF5A	1.19206	2.77912	0.00545065
OVOL2	1.01888	0.405101	0.685403
TBL1Y	0.928314	-1.32071	0.186599
AC073257.2	1.06551	0.861582	0.388918
HLA-DPB1	0.842428	-1.86983	0.0615081
AC091057.1	1.75034	4.12536	3.7e-05
AKAP4	0.693973	-2.64218	0.00823749
CLEC12A	1.06212	0.788787	0.430237
HAPLN3	1.50141	4.3657	1.27e-05
FHOD1	1.62631	2.62291	0.00871812
GAPDH	1.38347	2.17232	0.0298318
PRSS35	1.03334	0.541178	0.588385
PLXND1	0.842884	-1.56705	0.117103
PLEKHD1	1.1454	2.3938	0.0166748
ZMYND12	0.670625	-3.82974	0.000128281
CDH8	0.939605	-1.1503	0.250019
MGAT5	0.538099	-4.04256	5.29e-05
LGR6	1.08993	1.01154	0.31176
NAP1L5	0.899367	-0.843419	0.398994
LINC00861	1.14105	1.65209	0.0985157
EFHD2	1.43968	2.45589	0.0140535
RASGRP4	0.990631	-0.0797274	0.936454
FAM107A	0.675012	-5.81786	5.96e-09
AC112220.2	0.674395	-2.85859	0.00425535
AC008760.2	1.10044	1.93799	0.0526238
AC106892.1	0.866373	-0.670338	0.502643
FAM3D-AS1	0.86479	-2.19474	0.028182
DLX1	1.11979	1.39486	0.163059
ANXA2R	1.24621	2.13926	0.0324146
UGT8	0.770368	-4.52745	5.97e-06
LSP1	1.15127	1.37474	0.169211
PIP5K1B	0.797994	-3.6804	0.000232867
PRR7-AS1	1.36753	3.96403	7.37e-05
EIPR1-IT1	1.25966	2.6624	0.00775849
DAAM1	0.631228	-3.01795	0.00254489
AL109615.2	1.05216	0.838275	0.401876
BIRC7	1.00606	0.179599	0.857468
PCK1	0.85014	-5.11614	3.12e-07
CD2	1.03543	0.493671	0.621539
LGALS1	1.5233	4.18872	2.81e-05
PLEKHN1	1.25866	2.44812	0.0143604
SORD2P	0.904817	-1.19729	0.231193
CCR5	0.998643	-0.0184676	0.985266
UBAC2-AS1	0.839401	-1.11553	0.264624
AC005041.3	1.33408	2.22478	0.0260963
NIPA2P1	0.915181	-1.52982	0.126061
AL359397.1	0.888645	-1.23251	0.217758
YEATS2-AS1	1.58746	4.99324	5.94e-07
KIF13B	0.511855	-5.18395	2.17e-07
SLC22A13	0.886555	-3.0669	0.00216295
GCH1	1.06107	0.442634	0.658031
ZFAS1	1.09072	0.663655	0.506911
SLC30A8	1.02298	0.514327	0.607023
GAS2L1P2	1.21863	2.54738	0.0108534
SNHG1	1.31879	2.2154	0.0267326
CDC37L1-DT	0.842044	-1.30297	0.192586
ZPBP	0.795949	-2.11742	0.0342245
ACO1	0.600889	-3.4578	0.000544615
AC135050.3	1.40018	4.50774	6.55e-06
KIAA0895L	1.25546	2.02295	0.0430781
UCN	1.54959	4.96833	6.75e-07
ZNF683	1.18414	2.64706	0.00811961
BRINP3	1.10693	1.84062	0.0656778
2019-09-01	1.18139	1.46265	0.143564
PARP15	1.25825	2.76985	0.00560828
MUC3A	1.10334	1.47487	0.140247
STRA8	0.973352	-0.443329	0.657528
ACBD7	1.09604	0.856729	0.391595
ENO1-AS1	0.92894	-0.7823	0.434039
PSORS1C2	1.08689	1.20897	0.226673
EBF2	0.958044	-0.650341	0.515472
ALOX15B	0.969513	-0.586324	0.557658
RASA3	0.932284	-0.478586	0.632233
SLC29A2	1.04685	0.609736	0.542037
BAZ1A	1.246	1.25027	0.211201
CD200	0.797287	-2.4113	0.0158956
GJA8	1.00502	0.0545923	0.956463
IDO1	0.955104	-0.771796	0.440235
DNMT3L	1.22362	2.48432	0.01298
SNHG15	1.58241	4.16949	3.05e-05
MIR122HG	0.918626	-1.23443	0.217043
RGN	0.75221	-3.8956	9.8e-05
HLA-H	0.834047	-1.82069	0.0686543
BID	2.4456	4.63031	3.65e-06
FGF14-AS2	0.694068	-3.48753	0.000487505
CGREF1	0.939949	-1.15196	0.249338
MS4A4E	1.1	1.26938	0.204305
AC009237.3	1.1796	1.83172	0.0669925
OXNAD1	0.839681	-0.93973	0.347356
HPSE2	0.957942	-0.758938	0.44789
CD33	1.05332	0.485875	0.627055
MAP4K1	1.24326	2.39897	0.0164414
DTL	1.0782	0.686147	0.49262
TMPRSS2	0.994612	-0.143802	0.885657
IL36RN	1.35146	2.83674	0.0045577
UHRF1	1.56844	4.09302	4.26e-05
L1CAM	1.11055	2.53268	0.0113195
EBI3	1.15675	1.46639	0.142542
TFCP2L1	0.971077	-0.679027	0.497121
IL21R	1.24943	2.5117	0.0120151
LINC02343	0.949853	-0.588204	0.556395
ZP2	1.08176	0.805124	0.420748
ABCA8	0.854125	-2.53046	0.0113912
AC023024.1	0.961622	-0.549013	0.582996
DIRAS2	0.842822	-4.45893	8.24e-06
LPAR5	0.993953	-0.0637038	0.949206
NCR1	0.963324	-0.443024	0.657748
AC011899.3	1.12153	1.29042	0.196905
AL031275.1	1.04141	0.513966	0.607276
B4GALNT3	1.11042	1.65891	0.0971332
AC010329.1	1.00181	0.0255294	0.979633
SNX20	1.09368	0.997641	0.318453
ERO1A	1.24979	1.52418	0.127464
LINC00882	1.15715	1.20458	0.228367
SIM1	0.98835	-0.405607	0.685031
FCHO1	1.27266	3.24197	0.00118705
PALM3	0.943905	-0.915278	0.360046
LHFPL2	1.21429	1.7477	0.0805155
LINC01031	1.17561	1.42655	0.153709
IDH2	0.878039	-0.914007	0.360713
LAT	1.3563	4.44326	8.86e-06
FAM111B	0.903396	-0.911509	0.362027
NLGN3	1.32331	2.62933	0.00855533
TNFRSF9	1.08108	1.46974	0.141632
AC116036.2	0.86745	-1.63175	0.102733
C3orf52	0.924954	-1.13135	0.257909
CCL4	1.09896	1.16734	0.243073
EMP3	1.49106	3.27265	0.00106545
AC009237.8	1.03935	0.467369	0.640236
BEST1	1.25252	1.98534	0.0471068
CD6	1.08268	0.893481	0.371599
PSAT1	1.21252	3.95733	7.58e-05
TTYH3	1.02615	0.233243	0.815573
CD160	1.17607	1.37157	0.170196
RAB24	1.42706	2.79224	0.00523447
AC023024.2	1.00277	0.0464725	0.962934
WDR72	0.758791	-7.25149	4.12e-13
COL18A1-AS1	0.753495	-4.00971	6.08e-05
DENND1B	0.913095	-0.650574	0.515322
AC005831.1	1.09419	0.945352	0.344479
AC068299.1	0.825821	-3.21968	0.00128335
HLA-J	1.03112	0.378761	0.704866
FMNL3	0.80468	-1.5737	0.115556
PPP1R3C	0.97237	-0.275724	0.78276
AL672207.1	0.71993	-5.18323	2.18e-07
AC005682.1	1.02183	0.271043	0.786358
CACFD1	0.863628	-1.18872	0.234549
TMEM131L	0.586812	-3.3155	0.000914786
FOXN1	1.14506	2.02011	0.043372
JUP	0.613501	-4.92631	8.38e-07
AP001033.1	1.09918	1.12454	0.260785
SLC22A7	0.878768	-3.65766	0.000254524
WDFY3-AS2	0.660007	-4.0216	5.78e-05
SLC25A30	0.617701	-3.81256	0.000137532
HPCA	0.924301	-1.28121	0.200121
AP005233.2	1.11517	2.76019	0.00577684
FRY	0.675825	-4.10698	4.01e-05
LINC02310	0.790599	-3.41683	0.00063355
CEP83-DT	1.14842	1.01078	0.312122
CXCR6	1.00943	0.128033	0.898123
CD300C	1.08413	0.869042	0.384824
CCDC13-AS1	1.10892	1.41554	0.156911
NPY2R	1.18054	1.01077	0.312127
PRKCA	1.02583	0.220322	0.82562
SLC7A14	1.16595	2.32912	0.0198528
AC016026.1	1.1859	2.11941	0.0340559
ABCC3	1.11646	1.18103	0.237591
AC138207.6	1.01894	0.184692	0.853471
CLEC4A	1.03688	0.284907	0.775715
PTGDR	1.18809	1.67056	0.0948087
AC008659.1	0.94798	-0.780483	0.435107
ABCB6	1.17657	1.39252	0.163764
B2M	0.719416	-2.30784	0.0210079
NLRC4	0.964774	-0.292381	0.769995
AL118508.1	1.20925	3.1102	0.00186961
CD8A	1.03978	0.658323	0.51033
GZMB	1.18684	1.87561	0.0607093
AC073218.1	0.993818	-0.10142	0.919217
SLC27A3	1.13133	0.852723	0.393813
AC137932.2	1.12905	1.31813	0.187462
BRCA2	0.869338	-1.10971	0.267125
CLCN5	0.632267	-5.50777	3.63e-08
AL359853.1	0.937371	-0.892721	0.372007
AC015911.3	1.07211	0.886852	0.375159
CHAC1	1.37657	4.74874	2.05e-06
LINC02521	0.868232	-1.68456	0.0920734
AC040162.1	1.6692	5.04978	4.42e-07
[truncated: 12,193 more rows]

## Sheet: common genes
HOXD3
AIF1L
PROM2
LAT
SLC17A3
LUCAT1
BHMT
HHLA2
NFE2L3
